# Supplementary material for: Antisense transcription‐dependent chromatin signature modulates sense transcript dynamics
Source: Mol Syst Biol. 2018 Feb 12;14(2):e8007. doi: 10.15252/msb.20178007 (PMC5810148; doi:10.15252/msb.20178007)
Supplement: Supplementary file 3 — Code EV1 [file MSB-14-e8007-s003.zip]

Archive with 59 entries (50 files):
- MSB-17-8007_ComputerCodeEV1/
- MSB-17-8007_ComputerCodeEV1/Bioinformatic_analysis/
- MSB-17-8007_ComputerCodeEV1/Bioinformatic_analysis/Analysing_K9ac_levels.m
- __MACOSX/
- __MACOSX/MSB-17-8007_ComputerCodeEV1/
- __MACOSX/MSB-17-8007_ComputerCodeEV1/Bioinformatic_analysis/
- __MACOSX/MSB-17-8007_ComputerCodeEV1/Bioinformatic_analysis/._Analysing_K9ac_levels.m
- MSB-17-8007_ComputerCodeEV1/Bioinformatic_analysis/Compare_compaction_scores_between_yeast_genes.m
- __MACOSX/MSB-17-8007_ComputerCodeEV1/Bioinformatic_analysis/._Compare_compaction_scores_between_yeast_genes.m
- MSB-17-8007_ComputerCodeEV1/Bioinformatic_analysis/Compare_high_low_antisense_at_HeLa_meta_genes.m
- __MACOSX/MSB-17-8007_ComputerCodeEV1/Bioinformatic_analysis/._Compare_high_low_antisense_at_HeLa_meta_genes.m
- MSB-17-8007_ComputerCodeEV1/Bioinformatic_analysis/Compare_high_low_antisense_at_Yeast_meta_genes.m
- __MACOSX/MSB-17-8007_ComputerCodeEV1/Bioinformatic_analysis/._Compare_high_low_antisense_at_Yeast_meta_genes.m
- MSB-17-8007_ComputerCodeEV1/Bioinformatic_analysis/Determine_sense_antisense_correlations.m
- __MACOSX/MSB-17-8007_ComputerCodeEV1/Bioinformatic_analysis/._Determine_sense_antisense_correlations.m
- MSB-17-8007_ComputerCodeEV1/Bioinformatic_analysis/Generate_HeLa_Sense_Antisense_Meta_Genes.m
- __MACOSX/MSB-17-8007_ComputerCodeEV1/Bioinformatic_analysis/._Generate_HeLa_Sense_Antisense_Meta_Genes.m
- MSB-17-8007_ComputerCodeEV1/Bioinformatic_analysis/Generate_Yeast_Sense_Antisense_Meta_Genes.m
- __MACOSX/MSB-17-8007_ComputerCodeEV1/Bioinformatic_analysis/._Generate_Yeast_Sense_Antisense_Meta_Genes.m
- MSB-17-8007_ComputerCodeEV1/Bioinformatic_analysis/SM_README.txt
- __MACOSX/MSB-17-8007_ComputerCodeEV1/Bioinformatic_analysis/._SM_README.txt
- __MACOSX/MSB-17-8007_ComputerCodeEV1/._Bioinformatic_analysis
- MSB-17-8007_ComputerCodeEV1/Dot_counting/
- MSB-17-8007_ComputerCodeEV1/Dot_counting/AA_README.txt
- __MACOSX/MSB-17-8007_ComputerCodeEV1/Dot_counting/
- __MACOSX/MSB-17-8007_ComputerCodeEV1/Dot_counting/._AA_README.txt
- MSB-17-8007_ComputerCodeEV1/Dot_counting/DetectCellsAndQuantifyFoci_Endogenous.m
- __MACOSX/MSB-17-8007_ComputerCodeEV1/Dot_counting/._DetectCellsAndQuantifyFoci_Endogenous.m
- MSB-17-8007_ComputerCodeEV1/Dot_counting/DetectCellsAndQuantifyFoci_GAL1.m
- __MACOSX/MSB-17-8007_ComputerCodeEV1/Dot_counting/._DetectCellsAndQuantifyFoci_GAL1.m
- MSB-17-8007_ComputerCodeEV1/Dot_counting/DetermineCutoffs.m
- __MACOSX/MSB-17-8007_ComputerCodeEV1/Dot_counting/._DetermineCutoffs.m
- MSB-17-8007_ComputerCodeEV1/Dot_counting/FindAndAnalyseSpots.m
- __MACOSX/MSB-17-8007_ComputerCodeEV1/Dot_counting/._FindAndAnalyseSpots.m
- __MACOSX/MSB-17-8007_ComputerCodeEV1/._Dot_counting
- MSB-17-8007_ComputerCodeEV1/FISH_simulations/
- MSB-17-8007_ComputerCodeEV1/FISH_simulations/calculate_metrics.h
- __MACOSX/MSB-17-8007_ComputerCodeEV1/FISH_simulations/
- __MACOSX/MSB-17-8007_ComputerCodeEV1/FISH_simulations/._calculate_metrics.h
- MSB-17-8007_ComputerCodeEV1/FISH_simulations/cuda_gillespieReduced.h
- __MACOSX/MSB-17-8007_ComputerCodeEV1/FISH_simulations/._cuda_gillespieReduced.h
- MSB-17-8007_ComputerCodeEV1/FISH_simulations/cuda_paramSearchSeparate.cu
- __MACOSX/MSB-17-8007_ComputerCodeEV1/FISH_simulations/._cuda_paramSearchSeparate.cu
- MSB-17-8007_ComputerCodeEV1/FISH_simulations/cuda_randomFuncs.h
- __MACOSX/MSB-17-8007_ComputerCodeEV1/FISH_simulations/._cuda_randomFuncs.h
- MSB-17-8007_ComputerCodeEV1/FISH_simulations/degradation_confidenceIntervals.m
- __MACOSX/MSB-17-8007_ComputerCodeEV1/FISH_simulations/._degradation_confidenceIntervals.m
- MSB-17-8007_ComputerCodeEV1/FISH_simulations/display_fitsDegradationCI.m
- __MACOSX/MSB-17-8007_ComputerCodeEV1/FISH_simulations/._display_fitsDegradationCI.m
- MSB-17-8007_ComputerCodeEV1/FISH_simulations/display_mRNAShutdownAS.m
- __MACOSX/MSB-17-8007_ComputerCodeEV1/FISH_simulations/._display_mRNAShutdownAS.m
- MSB-17-8007_ComputerCodeEV1/FISH_simulations/file_funcs.h
- __MACOSX/MSB-17-8007_ComputerCodeEV1/FISH_simulations/._file_funcs.h
- MSB-17-8007_ComputerCodeEV1/FISH_simulations/sample_params.h
- __MACOSX/MSB-17-8007_ComputerCodeEV1/FISH_simulations/._sample_params.h
- MSB-17-8007_ComputerCodeEV1/FISH_simulations/TB_README.txt.txt
- __MACOSX/MSB-17-8007_ComputerCodeEV1/FISH_simulations/._TB_README.txt.txt
- __MACOSX/MSB-17-8007_ComputerCodeEV1/._FISH_simulations
- __MACOSX/._MSB-17-8007_ComputerCodeEV1
