# Supplementary material for: Antisense transcription‐dependent chromatin signature modulates sense transcript dynamics
Source: Mol Syst Biol. 2018 Feb 12;14(2):e8007. doi: 10.15252/msb.20178007 (PMC5810148; doi:10.15252/msb.20178007)
Supplement: Supplementary file 3 — Code EV1 [file MSB-14-e8007-s003.zip › MSB-17-8007_ComputerCodeEV1/Bioinformatic_analysis/Analysing_K9ac_levels.m]

clear;clc;close all 

load WT_K9ac_genomic_matrix
load SET3_K9ac_genomic_matrix
load SAP30_K9ac_genomic_matrix
load RPD3_K9ac_genomic_matrix
load PHO23_K9ac_genomic_matrix
load HOS2_K9ac_genomic_matrix
load BRE1_K9ac_genomic_matrix
load RAD6_K9ac_genomic_matrix
load UBP8_K9ac_genomic_matrix
load UBP10_K9ac_genomic_matrix

load Yeast_Sense_Transcripts_Start_and_End
load Yeast_Antisense_Transcripts_Start_and_End
load ORF_Matrix_Ultimate.mat
load Chromosome_sizes
gene_lengths = abs(Yeast_Sense_Transcripts_Start_and_End(:,1) - Yeast_Sense_Transcripts_Start_and_End(:,2));

load NET_seq_data

NET_seq_gene_levels = zeros(length(Yeast_Sense_Transcripts_Start_and_End),2);
for i=1:length(Yeast_Sense_Transcripts_Start_and_End)
    chromosome = ORF_Matrix_Ultimate(i,1);
    orientation = ORF_Matrix_Ultimate(i,2);
    five = Yeast_Sense_Transcripts_Start_and_End(i,1);
    if five + 300  < Chromosome_sizes(1,chromosome) & five > 0
        if orientation == 1
            NET_seq_gene_levels(i,1) = nanmean(NET_seq_data{chromosome,1}(five:five+300,1));
            NET_seq_gene_levels(i,2) = nanmean(NET_seq_data{chromosome,2}(five:five+300,1));
        else
            NET_seq_gene_levels(i,1) = nanmean(NET_seq_data{chromosome,2}(five-300:five,1));
            NET_seq_gene_levels(i,2) = nanmean(NET_seq_data{chromosome,1}(five-300:five,1));
        end
    end
end

%%%%%%%%%%%%%%%%%%%%%%%%%%%%%%%%%%%%%%%%%%%%%%%%%%%%%%%%%%%%%%%%%%%%%%%%%%%%%%%%%%%%%%%%%%%%%%%%%%%%%%%%%%%%%%%%%%%%%%%%%

WT_count = 0;
SET3_count = 0;
RPD3_count = 0;
PHO23_count = 0;
HOS2_count = 0;
SAP30_count = 0;
BRE1_count = 0;
RAD6_count = 0;
UBP8_count = 0;
UBP10_count = 0;

for i =1:16
    WT_count = WT_count + sum(WT_K9ac_genomic_matrix{i,1});
    SET3_count = SET3_count + sum(SET3_K9ac_genomic_matrix{i,1});
    RPD3_count = RPD3_count + sum(RPD3_K9ac_genomic_matrix{i,1});
    PHO23_count = PHO23_count + sum(PHO23_K9ac_genomic_matrix{i,1});
    HOS2_count = HOS2_count + sum(HOS2_K9ac_genomic_matrix{i,1});
    SAP30_count = SAP30_count + sum(SAP30_K9ac_genomic_matrix{i,1});
    BRE1_count = BRE1_count + sum(BRE1_K9ac_genomic_matrix{i,1});
    RAD6_count = RAD6_count + sum(RAD6_K9ac_genomic_matrix{i,1});
    UBP8_count = UBP8_count + sum(UBP8_K9ac_genomic_matrix{i,1});
    UBP10_count = UBP10_count + sum(UBP10_K9ac_genomic_matrix{i,1});    
end

counts = [WT_count,SET3_count, RPD3_count, PHO23_count, HOS2_count, SAP30_count, BRE1_count, RAD6_count, UBP8_count, UBP10_count];
ratios = min(counts) ./ counts;

normalised_WT_K9ac_genomic_matrix = WT_K9ac_genomic_matrix;
normalised_SET3_K9ac_genomic_matrix = SET3_K9ac_genomic_matrix;
normalised_RPD3_K9ac_genomic_matrix = RPD3_K9ac_genomic_matrix;
normalised_PHO23_K9ac_genomic_matrix = PHO23_K9ac_genomic_matrix;
normalised_HOS2_K9ac_genomic_matrix = HOS2_K9ac_genomic_matrix;
normalised_SAP30_K9ac_genomic_matrix = SAP30_K9ac_genomic_matrix;
normalised_BRE1_K9ac_genomic_matrix = BRE1_K9ac_genomic_matrix;
normalised_RAD6_K9ac_genomic_matrix = RAD6_K9ac_genomic_matrix;
normalised_UBP8_K9ac_genomic_matrix = UBP8_K9ac_genomic_matrix;
normalised_UBP10_K9ac_genomic_matrix = UBP10_K9ac_genomic_matrix;

for i =1:16
    normalised_WT_K9ac_genomic_matrix{i,1} = WT_K9ac_genomic_matrix{i,1} * ratios(1);
    normalised_SET3_K9ac_genomic_matrix{i,1} = SET3_K9ac_genomic_matrix{i,1} * ratios(2);
    normalised_RPD3_K9ac_genomic_matrix{i,1} = RPD3_K9ac_genomic_matrix{i,1} * ratios(3);
    normalised_PHO23_K9ac_genomic_matrix{i,1} = PHO23_K9ac_genomic_matrix{i,1} * ratios(4);
    normalised_HOS2_K9ac_genomic_matrix{i,1} = HOS2_K9ac_genomic_matrix{i,1} * ratios(5);
    normalised_SAP30_K9ac_genomic_matrix{i,1} = SAP30_K9ac_genomic_matrix{i,1} * ratios(6);
    normalised_BRE1_K9ac_genomic_matrix{i,1} = BRE1_K9ac_genomic_matrix{i,1}* ratios(7);
    normalised_RAD6_K9ac_genomic_matrix{i,1} = RAD6_K9ac_genomic_matrix{i,1}* ratios(8);
    normalised_UBP8_K9ac_genomic_matrix{i,1} = UBP8_K9ac_genomic_matrix{i,1}* ratios(9);
    normalised_UBP10_K9ac_genomic_matrix{i,1} = UBP10_K9ac_genomic_matrix{i,1}* ratios(10);
end

% %%%%%%%%%%%%%%%%%%%%%%%%%%%%%%%%%%%%%%%%%%%%%%%%%%%%%%%%%%%%%%%%%%%%%%%%%%%%%%%%%%%%%%%%%%%%%%%%%%%%%%%%%%%%%%%%%%%%%%%%%
% 
sTSS_no_antisense = Yeast_Sense_Transcripts_Start_and_End(isfinite(Yeast_Sense_Transcripts_Start_and_End(:,1)) & isnan(Yeast_Antisense_Transcripts_Start_and_End(:,1)),:);
ORFs_no_antisense = ORF_Matrix_Ultimate(isfinite(Yeast_Sense_Transcripts_Start_and_End(:,1)) & isnan(Yeast_Antisense_Transcripts_Start_and_End(:,1)),:);

WT_K9ac_levels_no_antisense = nan(length(sTSS_no_antisense),6001);
SET3_K9ac_levels_no_antisense = nan(length(sTSS_no_antisense),6001);
RPD3_K9ac_levels_no_antisense = nan(length(sTSS_no_antisense),6001);
PHO23_K9ac_levels_no_antisense = nan(length(sTSS_no_antisense),6001);
HOS2_K9ac_levels_no_antisense = nan(length(sTSS_no_antisense),6001);
SAP30_K9ac_levels_no_antisense = nan(length(sTSS_no_antisense),6001);
BRE1_K9ac_levels_no_antisense = nan(length(sTSS_no_antisense),6001);
RAD6_K9ac_levels_no_antisense = nan(length(sTSS_no_antisense),6001);
UBP8_K9ac_levels_no_antisense = nan(length(sTSS_no_antisense),6001);
UBP10_K9ac_levels_no_antisense = nan(length(sTSS_no_antisense),6001);

gene_lengths_no_antisense = gene_lengths(isfinite(Yeast_Sense_Transcripts_Start_and_End(:,1)) & isnan(Yeast_Antisense_Transcripts_Start_and_End(:,1)),:);
for i=1:length(sTSS_no_antisense)
    five_prime =  sTSS_no_antisense(i,1);
    chromosome = ORFs_no_antisense(i,1);
    orientation = ORFs_no_antisense(i,2);
    if isfinite(five_prime) & five_prime + 3000 < Chromosome_sizes(1,chromosome) & five_prime - 3000 >= 0      
        if orientation == 1
            WT_K9ac_levels_no_antisense(i,:) = normalised_WT_K9ac_genomic_matrix{chromosome,1}(five_prime-3000:five_prime+3000);
            SET3_K9ac_levels_no_antisense(i,:) = normalised_SET3_K9ac_genomic_matrix{chromosome,1}(five_prime-3000:five_prime+3000);
            RPD3_K9ac_levels_no_antisense(i,:) = normalised_RPD3_K9ac_genomic_matrix{chromosome,1}(five_prime-3000:five_prime+3000);
            PHO23_K9ac_levels_no_antisense(i,:) = normalised_PHO23_K9ac_genomic_matrix{chromosome,1}(five_prime-3000:five_prime+3000);
            HOS2_K9ac_levels_no_antisense(i,:) = normalised_HOS2_K9ac_genomic_matrix{chromosome,1}(five_prime-3000:five_prime+3000);
            SAP30_K9ac_levels_no_antisense(i,:) = normalised_SAP30_K9ac_genomic_matrix{chromosome,1}(five_prime-3000:five_prime+3000);
            BRE1_K9ac_levels_no_antisense(i,:) = normalised_BRE1_K9ac_genomic_matrix{chromosome,1}(five_prime-3000:five_prime+3000);
            RAD6_K9ac_levels_no_antisense(i,:) = normalised_RAD6_K9ac_genomic_matrix{chromosome,1}(five_prime-3000:five_prime+3000);
            UBP8_K9ac_levels_no_antisense(i,:) = normalised_UBP8_K9ac_genomic_matrix{chromosome,1}(five_prime-3000:five_prime+3000);
            UBP10_K9ac_levels_no_antisense(i,:) = normalised_UBP10_K9ac_genomic_matrix{chromosome,1}(five_prime-3000:five_prime+3000);
        else
            WT_K9ac_levels_no_antisense(i,:) = fliplr(normalised_WT_K9ac_genomic_matrix{chromosome,1}(five_prime-3000:five_prime+3000)');
            SET3_K9ac_levels_no_antisense(i,:) = fliplr(normalised_SET3_K9ac_genomic_matrix{chromosome,1}(five_prime-3000:five_prime+3000)');
            RPD3_K9ac_levels_no_antisense(i,:) = fliplr(normalised_RPD3_K9ac_genomic_matrix{chromosome,1}(five_prime-3000:five_prime+3000)');
            PHO23_K9ac_levels_no_antisense(i,:) = fliplr(normalised_PHO23_K9ac_genomic_matrix{chromosome,1}(five_prime-3000:five_prime+3000)');
            HOS2_K9ac_levels_no_antisense(i,:) = fliplr(normalised_HOS2_K9ac_genomic_matrix{chromosome,1}(five_prime-3000:five_prime+3000)');
            SAP30_K9ac_levels_no_antisense(i,:) = fliplr(normalised_SAP30_K9ac_genomic_matrix{chromosome,1}(five_prime-3000:five_prime+3000)');
            BRE1_K9ac_levels_no_antisense(i,:) = fliplr(normalised_BRE1_K9ac_genomic_matrix{chromosome,1}(five_prime-3000:five_prime+3000)');
            RAD6_K9ac_levels_no_antisense(i,:) = fliplr(normalised_RAD6_K9ac_genomic_matrix{chromosome,1}(five_prime-3000:five_prime+3000)');
            UBP8_K9ac_levels_no_antisense(i,:) = fliplr(normalised_UBP8_K9ac_genomic_matrix{chromosome,1}(five_prime-3000:five_prime+3000)');
            UBP10_K9ac_levels_no_antisense(i,:) = fliplr(normalised_UBP10_K9ac_genomic_matrix{chromosome,1}(five_prime-3000:five_prime+3000)');
        end
    end
end

figure
plot(nanmean(WT_K9ac_levels_no_antisense))
hold on 
plot(nanmean(SET3_K9ac_levels_no_antisense))


figure
DATA = [WT_K9ac_levels_no_antisense,gene_lengths_no_antisense];
DATA_no_antisense = sortrows(DATA,6002);
imagesc(DATA_no_antisense(:,1:6001))

sTSS_with_antisense = Yeast_Sense_Transcripts_Start_and_End(isfinite(Yeast_Sense_Transcripts_Start_and_End(:,1)) & isfinite(Yeast_Antisense_Transcripts_Start_and_End(:,1)),:);
ORFs_with_antisense = ORF_Matrix_Ultimate(isfinite(Yeast_Sense_Transcripts_Start_and_End(:,1)) & isfinite(Yeast_Antisense_Transcripts_Start_and_End(:,1)),:);

WT_K9ac_levels_with_antisense = nan(length(sTSS_with_antisense),6001);
SET3_K9ac_levels_with_antisense = nan(length(sTSS_with_antisense),6001);
RPD3_K9ac_levels_with_antisense = nan(length(sTSS_with_antisense),6001);
PHO23_K9ac_levels_with_antisense = nan(length(sTSS_with_antisense),6001);
HOS2_K9ac_levels_with_antisense = nan(length(sTSS_with_antisense),6001);
SAP30_K9ac_levels_with_antisense = nan(length(sTSS_with_antisense),6001);
BRE1_K9ac_levels_with_antisense = nan(length(sTSS_with_antisense),6001);
RAD6_K9ac_levels_with_antisense = nan(length(sTSS_with_antisense),6001);
UBP8_K9ac_levels_with_antisense = nan(length(sTSS_with_antisense),6001);
UBP10_K9ac_levels_with_antisense = nan(length(sTSS_with_antisense),6001);

gene_lengths_with_antisense = gene_lengths(isfinite(Yeast_Sense_Transcripts_Start_and_End(:,1)) & isfinite(Yeast_Antisense_Transcripts_Start_and_End(:,1)),:);
for i=1:length(sTSS_with_antisense)
    five_prime =  sTSS_with_antisense(i,1);
    chromosome = ORFs_with_antisense(i,1);
    orientation = ORFs_with_antisense(i,2);
    if isfinite(five_prime) & five_prime + 3000 < Chromosome_sizes(1,chromosome) & five_prime - 3000 >= 0      
        if orientation == 1
            WT_K9ac_levels_with_antisense(i,:) = normalised_WT_K9ac_genomic_matrix{chromosome,1}(five_prime-3000:five_prime+3000);
            SET3_K9ac_levels_with_antisense(i,:) = normalised_SET3_K9ac_genomic_matrix{chromosome,1}(five_prime-3000:five_prime+3000);
            RPD3_K9ac_levels_with_antisense(i,:) = normalised_RPD3_K9ac_genomic_matrix{chromosome,1}(five_prime-3000:five_prime+3000);
            PHO23_K9ac_levels_with_antisense(i,:) = normalised_PHO23_K9ac_genomic_matrix{chromosome,1}(five_prime-3000:five_prime+3000);
            HOS2_K9ac_levels_with_antisense(i,:) = normalised_HOS2_K9ac_genomic_matrix{chromosome,1}(five_prime-3000:five_prime+3000);
            SAP30_K9ac_levels_with_antisense(i,:) = normalised_SAP30_K9ac_genomic_matrix{chromosome,1}(five_prime-3000:five_prime+3000);
             BRE1_K9ac_levels_with_antisense(i,:) = normalised_BRE1_K9ac_genomic_matrix{chromosome,1}(five_prime-3000:five_prime+3000);
            RAD6_K9ac_levels_with_antisense(i,:) = normalised_RAD6_K9ac_genomic_matrix{chromosome,1}(five_prime-3000:five_prime+3000);
            UBP8_K9ac_levels_with_antisense(i,:) = normalised_UBP8_K9ac_genomic_matrix{chromosome,1}(five_prime-3000:five_prime+3000);
            UBP10_K9ac_levels_with_antisense(i,:) = normalised_UBP10_K9ac_genomic_matrix{chromosome,1}(five_prime-3000:five_prime+3000);

        else
            WT_K9ac_levels_with_antisense(i,:) = fliplr(normalised_WT_K9ac_genomic_matrix{chromosome,1}(five_prime-3000:five_prime+3000)');
            SET3_K9ac_levels_with_antisense(i,:) = fliplr(normalised_SET3_K9ac_genomic_matrix{chromosome,1}(five_prime-3000:five_prime+3000)');
            RPD3_K9ac_levels_with_antisense(i,:) = fliplr(normalised_RPD3_K9ac_genomic_matrix{chromosome,1}(five_prime-3000:five_prime+3000)');
            PHO23_K9ac_levels_with_antisense(i,:) = fliplr(normalised_PHO23_K9ac_genomic_matrix{chromosome,1}(five_prime-3000:five_prime+3000)');
            HOS2_K9ac_levels_with_antisense(i,:) = fliplr(normalised_HOS2_K9ac_genomic_matrix{chromosome,1}(five_prime-3000:five_prime+3000)');
            SAP30_K9ac_levels_with_antisense(i,:) = fliplr(normalised_SAP30_K9ac_genomic_matrix{chromosome,1}(five_prime-3000:five_prime+3000)');
            BRE1_K9ac_levels_with_antisense(i,:) = fliplr(normalised_BRE1_K9ac_genomic_matrix{chromosome,1}(five_prime-3000:five_prime+3000)');
            RAD6_K9ac_levels_with_antisense(i,:) = fliplr(normalised_RAD6_K9ac_genomic_matrix{chromosome,1}(five_prime-3000:five_prime+3000)');
            UBP8_K9ac_levels_with_antisense(i,:) = fliplr(normalised_UBP8_K9ac_genomic_matrix{chromosome,1}(five_prime-3000:five_prime+3000)');
            UBP10_K9ac_levels_with_antisense(i,:) = fliplr(normalised_UBP10_K9ac_genomic_matrix{chromosome,1}(five_prime-3000:five_prime+3000)');

        end
    end
end

%%%%%%%%%%%%%%%%%%%%%%%%%%%%%%%%%%%%%%%%%%%%%%%%%%%%%%%%%%%%%%%%%%%%%%%%%%%%%%%%%%%%%%%%%%%%%%%%%%%%%%%%%%%%%%%%%%%%%%%%%%

clear normalised_HOS2_K9ac_genomic_matrix normalised_RPD3_K9ac_genomic_matrix normalised_SET3_K9ac_genomic_matrix normalised_UBP10_K9ac_genomic_matrix normalised_UBP8_K9ac_genomic_matrix normalised_RAD6_K9ac_genomic_matrix 

figure
plot(nanmean(WT_K9ac_levels_with_antisense))
hold on 
plot(nanmean(WT_K9ac_levels_no_antisense))

SET3_difference_with_antisense = SET3_K9ac_levels_with_antisense - WT_K9ac_levels_with_antisense;
SET3_difference_no_antisense = SET3_K9ac_levels_no_antisense - WT_K9ac_levels_no_antisense;

RPD3_difference_with_antisense = RPD3_K9ac_levels_with_antisense - WT_K9ac_levels_with_antisense;
RPD3_difference_no_antisense = RPD3_K9ac_levels_no_antisense - WT_K9ac_levels_no_antisense;

PHO23_difference_with_antisense = PHO23_K9ac_levels_with_antisense - WT_K9ac_levels_with_antisense;
PHO23_difference_no_antisense = PHO23_K9ac_levels_no_antisense - WT_K9ac_levels_no_antisense;

HOS2_difference_with_antisense = HOS2_K9ac_levels_with_antisense - WT_K9ac_levels_with_antisense;
HOS2_difference_no_antisense = HOS2_K9ac_levels_no_antisense - WT_K9ac_levels_no_antisense;

SAP30_difference_with_antisense = SAP30_K9ac_levels_with_antisense - WT_K9ac_levels_with_antisense;
SAP30_difference_no_antisense = SAP30_K9ac_levels_no_antisense - WT_K9ac_levels_no_antisense;

BRE1_difference_with_antisense = BRE1_K9ac_levels_with_antisense - WT_K9ac_levels_with_antisense;
BRE1_difference_no_antisense = BRE1_K9ac_levels_no_antisense - WT_K9ac_levels_no_antisense;

RAD6_difference_with_antisense = RAD6_K9ac_levels_with_antisense - WT_K9ac_levels_with_antisense;
RAD6_difference_no_antisense = RAD6_K9ac_levels_no_antisense - WT_K9ac_levels_no_antisense;

UBP8_difference_with_antisense = UBP8_K9ac_levels_with_antisense - WT_K9ac_levels_with_antisense;
UBP8_difference_no_antisense = UBP8_K9ac_levels_no_antisense - WT_K9ac_levels_no_antisense;

UBP10_difference_with_antisense = UBP10_K9ac_levels_with_antisense - WT_K9ac_levels_with_antisense;
UBP10_difference_no_antisense = UBP10_K9ac_levels_no_antisense - WT_K9ac_levels_no_antisense;

%%%%%%%%%%%%%%%%%%%%%%%%%%%%%%%%%%%%%%%%%%%%%%%%%%%%%%%%%%%%%%%%%%%%%%%%%%%%%%%%%%%%%%%%%%%%%%%%%%%%%%%%%%%%%%%%%%%%%%%%%%
X = linspace(-3000,3000,6001);

figure
subplot(2,5,1)
plot(X, nanmean(WT_K9ac_levels_with_antisense))
hold on 
plot(X, nanmean(WT_K9ac_levels_no_antisense))
plot(X, zeros(6001,1),'color','black')
xlim([-500 1500])
ylim([40 70])
title('Wild type K9ac levels')

subplot(2,5,2)
plot(X,nanmean(SET3_difference_with_antisense))
hold on 
plot(X,nanmean(SET3_difference_no_antisense))
plot(X,zeros(6001,1),'color','black')
xlim([-500 1500])
title('SET3 delete')

subplot(2,5,3)
plot(X,nanmean(RPD3_difference_with_antisense))
hold on 
plot(X,nanmean(RPD3_difference_no_antisense))
plot(X,zeros(6001,1),'color','black')
xlim([-500 1500])
title('RPD3 delete')

subplot(2,5,4)
plot(X,nanmean(PHO23_difference_with_antisense))
hold on 
plot(X,nanmean(PHO23_difference_no_antisense))
plot(X,zeros(6001,1),'color','black')
xlim([-500 1500])
title('PHO23 delete')

subplot(2,5,5)
plot(X,nanmean(HOS2_difference_with_antisense))
hold on 
plot(X,nanmean(HOS2_difference_no_antisense))
plot(X,zeros(6001,1),'color','black')
xlim([-500 1500])
title('HOS2 delete')

subplot(2,5,6)
plot(X,nanmean(SAP30_difference_with_antisense))
hold on 
plot(X,nanmean(SAP30_difference_no_antisense))
plot(X,zeros(6001,1),'color','black')
xlim([-500 1500])
title('SAP30 delete')

subplot(2,5,7)
plot(X,nanmean(BRE1_difference_with_antisense))
hold on 
plot(X,nanmean(BRE1_difference_no_antisense))
plot(X,zeros(6001,1),'color','black')
xlim([-500 1500])
title('BRE1 delete')

subplot(2,5,8)
plot(X,nanmean(RAD6_difference_with_antisense))
hold on 
plot(X,nanmean(RAD6_difference_no_antisense))
plot(X,zeros(6001,1),'color','black')
xlim([-500 1500])
title('RAD6 delete')

subplot(2,5,9)
plot(X,nanmean(UBP8_difference_with_antisense))
hold on 
plot(X,nanmean(UBP8_difference_no_antisense))
plot(X,zeros(6001,1),'color','black')
xlim([-500 1500])
title('UBP8 delete')

subplot(2,5,10)
plot(X,nanmean(UBP10_difference_with_antisense))
hold on 
plot(X,nanmean(UBP10_difference_no_antisense))
plot(X,zeros(6001,1),'color','black')
xlim([-500 1500])
title('UBP10 delete')

%%%%%%%%%%%%%%%%%%%%%%%%%%%%%%%%%%%%%%%%%%%%%%%%%%%%%%%%%%%%%%%%%%%%%%%%%%%%%%%%%%%%%%%%%%%%%%%%%%%%%%%%%%%%%%%%%%%%%%%%%%

X = linspace(-3000,3000,6001);

figure

subplot(3,3,1)
plot(X, nanmean([WT_K9ac_levels_no_antisense;WT_K9ac_levels_with_antisense]))
hold on 
plot(X, nanmean([SET3_K9ac_levels_no_antisense;SET3_K9ac_levels_with_antisense]))
plot(X, zeros(6001,1),'color','black')
xlim([-500 1500])
ylim([30 80])
title('Wild type and SET3 K9ac levels')

subplot(3,3,2)
plot(X, nanmean([WT_K9ac_levels_no_antisense;WT_K9ac_levels_with_antisense]))
hold on 
plot(X, nanmean([RPD3_K9ac_levels_no_antisense;RPD3_K9ac_levels_with_antisense]))
plot(X, zeros(6001,1),'color','black')
xlim([-500 1500])
ylim([30 80])
title('Wild type and RPD3 K9ac levels')

subplot(3,3,3)
plot(X, nanmean([WT_K9ac_levels_no_antisense;WT_K9ac_levels_with_antisense]))
hold on 
plot(X, nanmean([PHO23_K9ac_levels_no_antisense;PHO23_K9ac_levels_with_antisense]))
plot(X, zeros(6001,1),'color','black')
xlim([-500 1500])
ylim([30 80])
title('Wild type and PHO23 K9ac levels')

subplot(3,3,4)
plot(X, nanmean([WT_K9ac_levels_no_antisense;WT_K9ac_levels_with_antisense]))
hold on 
plot(X, nanmean([HOS2_K9ac_levels_no_antisense;HOS2_K9ac_levels_with_antisense]))
plot(X, zeros(6001,1),'color','black')
xlim([-500 1500])
ylim([30 80])
title('Wild type and HOS2 K9ac levels')

subplot(3,3,5)
plot(X, nanmean([WT_K9ac_levels_no_antisense;WT_K9ac_levels_with_antisense]))
hold on 
plot(X, nanmean([SAP30_K9ac_levels_no_antisense;SAP30_K9ac_levels_with_antisense]))
plot(X, zeros(6001,1),'color','black')
xlim([-500 1500])
ylim([30 80])
title('Wild type and SAP30 K9ac levels')

subplot(3,3,6)
plot(X, nanmean([WT_K9ac_levels_no_antisense;WT_K9ac_levels_with_antisense]))
hold on 
plot(X, nanmean([BRE1_K9ac_levels_no_antisense;BRE1_K9ac_levels_with_antisense]))
plot(X, zeros(6001,1),'color','black')
xlim([-500 1500])
ylim([30 80])
title('Wild type and BRE1 K9ac levels')

subplot(3,3,7)
plot(X, nanmean([WT_K9ac_levels_no_antisense;WT_K9ac_levels_with_antisense]))
hold on 
plot(X, nanmean([RAD6_K9ac_levels_no_antisense;RAD6_K9ac_levels_with_antisense]))
plot(X, zeros(6001,1),'color','black')
xlim([-500 1500])
ylim([30 80])
title('Wild type and RAD6 K9ac levels')

subplot(3,3,8)
plot(X, nanmean([WT_K9ac_levels_no_antisense;WT_K9ac_levels_with_antisense]))
hold on 
plot(X, nanmean([UBP8_K9ac_levels_no_antisense;UBP8_K9ac_levels_with_antisense]))
plot(X, zeros(6001,1),'color','black')
xlim([-500 1500])
ylim([30 80])
title('Wild type and UBP8 K9ac levels')

subplot(3,3,9)
plot(X, nanmean([WT_K9ac_levels_no_antisense;WT_K9ac_levels_with_antisense]))
hold on 
plot(X, nanmean([UBP10_K9ac_levels_no_antisense;UBP10_K9ac_levels_with_antisense]))
plot(X, zeros(6001,1),'color','black')
xlim([-500 1500])
ylim([30 80])
title('Wild type and UBP10 K9ac levels')


%%%%%%%%%%%%%%%%%%%%%%%%%%%%%%%%%%%%%%%%%%%%%%%%%%%%%%%%%%%%%%%%%%%%%%%%%%%%%%%%%%%%%%%%%%%%%%%%%%%%%%%%%%%%%%%%%%%%%%%%%%
%%%%%%%%%%%%%%%%%%%%%%%%%%%%%%%%%%%%%%%%%%%%%%%%%%%%%%%%%%%%%%%%%%%%%%%%%%%%%%%%%%%%%%%%%%%%%%%%%%%%%%%%%%%%%%%%%%%%%%%%%
% repeat, splitting genes by high/low antisense
low_antisense = prctile(NET_seq_gene_levels(isfinite(Yeast_Sense_Transcripts_Start_and_End(:,1)),2),20);
high_antisense = prctile(NET_seq_gene_levels(isfinite(Yeast_Sense_Transcripts_Start_and_End(:,1)),2),80);

sTSS_no_antisense = Yeast_Sense_Transcripts_Start_and_End(isfinite(Yeast_Sense_Transcripts_Start_and_End(:,1)) & NET_seq_gene_levels(:,2) <=  low_antisense,:);
ORFs_no_antisense = ORF_Matrix_Ultimate(isfinite(Yeast_Sense_Transcripts_Start_and_End(:,1)) & NET_seq_gene_levels(:,2) <=  low_antisense,:);
WT_K9ac_levels_no_antisense = nan(length(sTSS_no_antisense),6001);
SET3_K9ac_levels_no_antisense = nan(length(sTSS_no_antisense),6001);
gene_lengths_no_antisense = gene_lengths(isfinite(Yeast_Sense_Transcripts_Start_and_End(:,1)) & NET_seq_gene_levels(:,2) <=  low_antisense,:);
for i=1:length(sTSS_no_antisense)
    five_prime =  sTSS_no_antisense(i,1);
    chromosome = ORFs_no_antisense(i,1);
    orientation = ORFs_no_antisense(i,2);
    if isfinite(five_prime) & five_prime + 3000 < Chromosome_sizes(1,chromosome) & five_prime - 3000 >= 0      
        if orientation == 1
            WT_K9ac_levels_no_antisense(i,:) = WT_K9ac_genomic_matrix{chromosome,1}(five_prime-3000:five_prime+3000);
            SET3_K9ac_levels_no_antisense(i,:) = normalised_SET3_K9ac_genomic_matrix{chromosome,1}(five_prime-3000:five_prime+3000);
        else
            WT_K9ac_levels_no_antisense(i,:) = fliplr(WT_K9ac_genomic_matrix{chromosome,1}(five_prime-3000:five_prime+3000)');
            SET3_K9ac_levels_no_antisense(i,:) = fliplr(normalised_SET3_K9ac_genomic_matrix{chromosome,1}(five_prime-3000:five_prime+3000)');
        end
    end
end

figure
plot(nanmean(WT_K9ac_levels_no_antisense))
hold on 
plot(nanmean(SET3_K9ac_levels_no_antisense))

figure
DATA = [WT_K9ac_levels_no_antisense,gene_lengths_no_antisense];
DATA_no_antisense = sortrows(DATA,6002);
imagesc(DATA_no_antisense(:,1:6001))

sTSS_with_antisense = Yeast_Sense_Transcripts_Start_and_End(isfinite(Yeast_Sense_Transcripts_Start_and_End(:,1)) & NET_seq_gene_levels(:,2) >=  high_antisense,:);
ORFs_with_antisense = ORF_Matrix_Ultimate(isfinite(Yeast_Sense_Transcripts_Start_and_End(:,1)) & NET_seq_gene_levels(:,2) >=  high_antisense,:);
WT_K9ac_levels_with_antisense = nan(length(sTSS_with_antisense),6001);
SET3_K9ac_levels_with_antisense = nan(length(sTSS_with_antisense),6001);
gene_lengths_with_antisense = gene_lengths(isfinite(Yeast_Sense_Transcripts_Start_and_End(:,1)) & NET_seq_gene_levels(:,2) >=  high_antisense,:);
for i=1:length(sTSS_with_antisense)
    five_prime =  sTSS_with_antisense(i,1);
    chromosome = ORFs_with_antisense(i,1);
    orientation = ORFs_with_antisense(i,2);
    if isfinite(five_prime) & five_prime + 3000 < Chromosome_sizes(1,chromosome) & five_prime - 3000 >= 0      
        if orientation == 1
            WT_K9ac_levels_with_antisense(i,:) = WT_K9ac_genomic_matrix{chromosome,1}(five_prime-3000:five_prime+3000);
            SET3_K9ac_levels_with_antisense(i,:) = normalised_SET3_K9ac_genomic_matrix{chromosome,1}(five_prime-3000:five_prime+3000);
        else
            WT_K9ac_levels_with_antisense(i,:) = fliplr(WT_K9ac_genomic_matrix{chromosome,1}(five_prime-3000:five_prime+3000)');
            SET3_K9ac_levels_with_antisense(i,:) = fliplr(normalised_SET3_K9ac_genomic_matrix{chromosome,1}(five_prime-3000:five_prime+3000)');
        end
    end
end


difference_with_antisense = SET3_K9ac_levels_with_antisense - WT_K9ac_levels_with_antisense;
difference_no_antisense = SET3_K9ac_levels_no_antisense - WT_K9ac_levels_no_antisense;

figure
plot(nanmean(difference_with_antisense))
hold on 
plot(nanmean(difference_no_antisense))
plot(zeros(6001,1),'color','black')
xlim([2500 4500])
