# Supplementary material for: Antisense transcription‐dependent chromatin signature modulates sense transcript dynamics
Source: Mol Syst Biol. 2018 Feb 12;14(2):e8007. doi: 10.15252/msb.20178007 (PMC5810148; doi:10.15252/msb.20178007)
Supplement: Supplementary file 3 — Code EV1 [file MSB-14-e8007-s003.zip › MSB-17-8007_ComputerCodeEV1/Bioinformatic_analysis/Compare_compaction_scores_between_yeast_genes.m]

% load yeast genes
%%%%%%%%%%%%%%%%%%%%%%%%%%%%%%%%%%%%%%%%%%%%%%%%%%%%%%%%%%%%%%%%%%%%%%%%%%%
clear; clc; close all
%%%%%%%%%%%%%%%%%%%%%%%%%%%%%%%%%%%%%%%%%%%%%%%%%%%%%%%%%%%%%%%%%%%%%%%%%%%
load Antisense_transcription_yeast_meta_levels
load Yeast_Sense_Transcripts_Start_and_End
load Yeast_Antisense_Transcripts_Start_and_End
load ORF_Matrix
load ORF_Names
load NET_seq_data

%%%%%%%%%%%%%%%%%%%%%%%%%%%%%%%%%%%%%%%%%%%%%%%%%%%%%%%%%%%%%%%%%%%%%%%%%%%
 % % % % % % % % % % % % % % % % % % % % % % % % % % % % % % % % % % % % % 
%%%%%%%%%%%%%%%%%%%%%%%%%%%%%%%%%%%%%%%%%%%%%%%%%%%%%%%%%%%%%%%%%%%%%%%%%%%

[a,b,c] = xlsread('Compaction_scores.xlsx');
Names = c(2:size(c,1),1);
Data = a(:,1);

ORF_Data = zeros(size(ORF_Names,1),1);
for i=1:size(ORF_Names,1)
   name = ORF_Names(i,1);
  FIND = find(strcmp(name,Names));
  ORF_Data(i,1) = Data(FIND,1);
end

Yeast_Sense_with_AS = Yeast_Sense_Transcripts_Start_and_End(isfinite(Yeast_Sense_Transcripts_Start_and_End(:,1)) & isfinite(Yeast_Antisense_Transcripts_Start_and_End(:,1)),:);
Yeast_Antisense_with_AS = Yeast_Antisense_Transcripts_Start_and_End(isfinite(Yeast_Sense_Transcripts_Start_and_End(:,1)) & isfinite(Yeast_Antisense_Transcripts_Start_and_End(:,1)),:);
ORF_with_AS =  ORF_Matrix(isfinite(Yeast_Sense_Transcripts_Start_and_End(:,1)) & isfinite(Yeast_Antisense_Transcripts_Start_and_End(:,1)),:);
ORF_without_AS =  ORF_Matrix(isfinite(Yeast_Sense_Transcripts_Start_and_End(:,1)) & isnan(Yeast_Antisense_Transcripts_Start_and_End(:,1)),:);
ORF_all = ORF_Matrix(isfinite(Yeast_Sense_Transcripts_Start_and_End(:,1)),:);
 Yeast_Sense_all = Yeast_Sense_Transcripts_Start_and_End(isfinite(Yeast_Sense_Transcripts_Start_and_End(:,1)),:);

summed_antisense_levels_SENSE_and_ANTISENSE = zeros(size(Yeast_Sense_with_AS(:,1),1),1);
for i = 1:size(Yeast_Sense_with_AS(:,1),1)
    chromosome = ORF_with_AS(i,1);
    strand = ORF_with_AS(i,2);
     S_fiveprime = Yeast_Sense_with_AS(i,1); 
     AS_fiveprime= Yeast_Antisense_with_AS(i,1); 
   if strand == 1
        summed_antisense_levels_SENSE_and_ANTISENSE(i,1) = nanmean(NET_seq_data{chromosome,2}(S_fiveprime:S_fiveprime+300,:));
    else
        summed_antisense_levels_SENSE_and_ANTISENSE(i,1) = nanmean(NET_seq_data{chromosome,1}(S_fiveprime-300:S_fiveprime));
    end

end

Sense_all_NET_seq_levels =zeros(size(ORF_all(:,1),1),1);
for i = 1:size(Yeast_Sense_all(:,1),1)
    chromosome = ORF_all(i,1);
    strand = ORF_all(i,2);
     S_fiveprime = Yeast_Sense_all(i,1); 

   if strand == 1
        Sense_all_NET_seq_levels(i,1) = nanmean(NET_seq_data{chromosome,1}(S_fiveprime:S_fiveprime+300,:));
    else
        Sense_all_NET_seq_levels(i,1) = nanmean(NET_seq_data{chromosome,2}(S_fiveprime-300:S_fiveprime));
    end

end

%%%%%%%%%%%%%%%%%%%%%%%%%%%%%%%%%%%%%%%%%%%%%%%%%%%%%%%%%%%%%%%%%%%%%%%%%%%

ORF_Data_all = ORF_Data(isfinite(Yeast_Sense_Transcripts_Start_and_End(:,1)));
ORF_Data_with_Antisense = ORF_Data(isfinite(Yeast_Sense_Transcripts_Start_and_End(:,1)) & isfinite(Yeast_Antisense_Transcripts_Start_and_End(:,1)),:);
ORF_Data_without_Antisense = ORF_Data(isfinite(Yeast_Sense_Transcripts_Start_and_End(:,1)) & isnan(Yeast_Antisense_Transcripts_Start_and_End(:,1)),:);

%%%%%%%%%%%%%%%%%%%%%%%%%%%%%%%%%%%%%%%%%%%%%%%%%%%%%%%%%%%%%%%%%%%%%%%%%%%
%
lower_limit = prctile(summed_antisense_levels_SENSE_and_ANTISENSE,20);
upper_limit =  prctile(summed_antisense_levels_SENSE_and_ANTISENSE,80);

group_1_selection_logical = summed_antisense_levels_SENSE_and_ANTISENSE <= lower_limit;
group_2_selection_logical = summed_antisense_levels_SENSE_and_ANTISENSE >= upper_limit;

mean(ORF_Data_with_Antisense(group_1_selection_logical))
mean(ORF_Data_with_Antisense(group_2_selection_logical))

ranksum(ORF_Data_with_Antisense(group_1_selection_logical),ORF_Data_with_Antisense(group_2_selection_logical))

off_sense_limit = prctile(Sense_all_NET_seq_levels,5);
lower_sense_limit = prctile(Sense_all_NET_seq_levels,20);
upper_sense_limit =  prctile(Sense_all_NET_seq_levels,80);
off_sense_logical = Sense_all_NET_seq_levels <= off_sense_limit;
lower_sense_logical = Sense_all_NET_seq_levels <= lower_sense_limit;
upper_sense_logical = Sense_all_NET_seq_levels >= upper_sense_limit;

mean(ORF_Data_with_Antisense(group_1_selection_logical))
stderror_LOW = std( ORF_Data_with_Antisense(group_1_selection_logical) ) / sqrt( length( ORF_Data_with_Antisense(group_1_selection_logical) ))
mean(ORF_Data_with_Antisense(group_2_selection_logical))
stderror_HIGH = std( ORF_Data_with_Antisense(group_2_selection_logical) ) / sqrt( length( ORF_Data_with_Antisense(group_2_selection_logical) ))

figure
bar([mean(ORF_Data_all(off_sense_logical)),mean(ORF_Data_all(lower_sense_logical)),mean(ORF_Data_all(upper_sense_logical)),mean(ORF_Data_without_Antisense),mean(ORF_Data_with_Antisense),mean(ORF_Data_with_Antisense(group_1_selection_logical)),mean(ORF_Data_with_Antisense(group_2_selection_logical))])

Group_1 = ORF_Data_all(off_sense_logical);
Group_1(:,1) = 1;
Group_2 = ORF_Data_all(lower_sense_logical);
Group_2(:,1) = 2;
Group_3 = ORF_Data_all(upper_sense_logical);
Group_3(:,1) = 3;
Group_4 = ORF_Data_without_Antisense;
Group_4(:,1) = 4;
Group_5 = ORF_Data_with_Antisense;
Group_5(:,1) = 5;
Group_6 = ORF_Data_with_Antisense(group_1_selection_logical);
Group_6(:,1) = 6;
Group_7 = ORF_Data_with_Antisense(group_2_selection_logical);
Group_7(:,1) = 7;

figure
GROUPS = [Group_2;Group_3;Group_4;Group_5;Group_6;Group_7];
DATA = log10([(ORF_Data_all(lower_sense_logical));(ORF_Data_all(upper_sense_logical));(ORF_Data_without_Antisense);(ORF_Data_with_Antisense);(ORF_Data_with_Antisense(group_1_selection_logical));(ORF_Data_with_Antisense(group_2_selection_logical))]);
boxplot(DATA, GROUPS)
