# Supplementary material for: Antisense transcription‐dependent chromatin signature modulates sense transcript dynamics
Source: Mol Syst Biol. 2018 Feb 12;14(2):e8007. doi: 10.15252/msb.20178007 (PMC5810148; doi:10.15252/msb.20178007)
Supplement: Supplementary file 3 — Code EV1 [file MSB-14-e8007-s003.zip › MSB-17-8007_ComputerCodeEV1/Bioinformatic_analysis/Compare_high_low_antisense_at_Yeast_meta_genes.m]

% this code determines how much antisense transcription is present at sense
% promoters, and whether sense and antisense transcription are at all
% correlted
%%%%%%%%%%%%%%%%%%%%%%%%%%%%%%%%%%%%%%%%%%%%%%%%%%%%%%%%%%%%%%%%%%%%%%%%%%%
clear;clc;close all                                                       %
%%%%%%%%%%%%%%%%%%%%%%%%%%%%%%%%%%%%%%%%%%%%%%%%%%%%%%%%%%%%%%%%%%%%%%%%%%%

load Yeast_sense_antisense_NET_seq_levels

load Nucleosome_occupancy_meta_levels_Yeast
load H3K36me3_meta_levels_Yeast
load H3K79me3_meta_levels_Yeast
load H3K27ac_meta_levels_Yeast
load H3K4me3_meta_levels_Yeast
load H9ac_meta_levels_Yeast
load H3K4me1_meta_levels_Yeast

load Sense_transcription_meta_levels_Yeast
load Antisense_transcription_meta_levels_Yeast

%%%%%%%%%%%%%%%%%%%%%%%%%%%%%%%%%%%%%%%%%%%%%%%%%%%%%%%%%%%%%%%%%%%%%%%%%%%

%%%% BLUE
light_colour = [0.7 0.8 0.9];
dark_colour = [0.1 0.4 0.9];

%%%% RED
% light_colour = [1 0.8 0.8];
% dark_colour = [0.9 0.1 0];

%%%%%%%%%%%%%%%%%%%%%%%%%%%%%%%%%%%%%%%%%%%%%%%%%%%%%%%%%%%%%%%%%%%%%%%%%%%

summed_antisense_levels = Yeast_sense_antisense_NET_seq_levels(:,2);
summed_sense_levels = Yeast_sense_antisense_NET_seq_levels(:,1);

corr(summed_antisense_levels,summed_sense_levels,'rows','complete','type','Spearman')

lower_limit = prctile(summed_antisense_levels,20);
upper_limit =  prctile(summed_antisense_levels,80);

group_1_selection_logical = summed_antisense_levels <= lower_limit ;
group_2_selection_logical = summed_antisense_levels >= upper_limit;


%%%%%%%%%%%%%%%%%%%%%%%%%%%%%%%%%%%%%%%%%%%%%%%%%%%%%%%%%%%%%%%%%%%%%%%%%%%
% MNase

DATA = Nucleosome_occupancy_meta_levels_Yeast;

hFig = figure;
set(hFig, 'Position', [500 100 700 800])
set(hFig, 'NextPlot', 'add')
hold off
% 
subplot('Position', 0.5*[0.08,1.75,0.3350, 0.2150])
X = linspace(-1000,300,1301);
hold on
plot(X,nanmean(DATA(group_1_selection_logical,1:1301)),'Color',light_colour,'Linewidth',2);
plot(X,nanmean(DATA(group_2_selection_logical,1:1301)),'Color',dark_colour,'Linewidth',2);
set(gca,'box','off','color','none','TickDir','out')
set(gca,'xtick',[-300 0], 'xticklabel',{'-300','sTSS'})
hold off
xlim([-400,300])  
ylim([-2.1,1])

ax = axes('Position',get(gca,'Position'),'XAxisLocation','top','YAxisLocation','right', 'Color','none','XColor','k','YColor','k','ytick',[], 'yticklabel',{},'xtick',[], 'xticklabel',{});

subplot('Position',  0.5*[0.43,1.75,0.2350, 0.2150])
X = linspace(1,100,100);
plot(X,nanmean(DATA(group_1_selection_logical,1302:1401)),'Color',light_colour,'Linewidth',2);
hold on
plot(X,nanmean(DATA(group_2_selection_logical,1302:1401)),'Color',dark_colour,'Linewidth',2);
set(gca,'box','off','color','none','TickDir','out')
set(gca,'ytick',[], 'yticklabel',{})
set(gca,'xtick',[1 100], 'xticklabel',{'sTSS','asTSS'})
xlim([1,100])  
ylim([-2.1,1])
hold off

ax = axes('Position',get(gca,'Position'),'XAxisLocation','top','YAxisLocation','right', 'Color','none','XColor','k','YColor','k','ytick',[], 'yticklabel',{},'xtick',[], 'xticklabel',{});

subplot('Position',  0.5*[0.68,1.75,0.3350, 0.2150])
X = linspace(-300,1000,1301);
plot(X,nanmean(DATA(group_1_selection_logical,1402:2702)),'Color',light_colour,'Linewidth',2);
hold on
plot(X,nanmean(DATA(group_2_selection_logical,1402:2702)),'Color',dark_colour,'Linewidth',2);
set(gca,'box','off','color','none','TickDir','out')
set(gca,'ytick',[], 'yticklabel',{})
set(gca,'xtick',[0 300], 'xticklabel',{'asTSS','+300'})

xlim([-300,400])  
ylim([-2.1,1])
hold off

ax = axes('Position',get(gca,'Position'),'XAxisLocation','top','YAxisLocation','right', 'Color','none','XColor','k','YColor','k','ytick',[], 'yticklabel',{},'xtick',[], 'xticklabel',{});

%%%%%%%%%%%%%%%%%%%%%%%%%%%%%%%%%%%%%%%%%%%%%%%%%%%%%%%%%%%%%%%%%%%%%%%%%%%
%%%%%%%%%%%%%%%%%%%%%%%%%%%%%%%%%%%%%%%%%%%%%%%%%%%%%%%%%%%%%%%%%%%%%%%%%%%
% H3K9
DATA = H3K9ac_meta_levels_Yeast;

subplot('Position',  0.5*[0.08,1.45,0.3350, 0.2150])
X = linspace(-1000,300,1301);
hold on
plot(X,nanmean(DATA(group_1_selection_logical,1:1301)),'Color',light_colour,'Linewidth',2);
plot(X,nanmean(DATA(group_2_selection_logical,1:1301)),'Color',dark_colour,'Linewidth',2);
set(gca,'box','off','color','none','TickDir','out')
set(gca,'xtick',[-300 0], 'xticklabel',{'-300','sTSS'})
hold off
xlim([-400,300])  
ylim([-0.2,1.2])

ax = axes('Position',get(gca,'Position'),'XAxisLocation','top','YAxisLocation','right', 'Color','none','XColor','k','YColor','k','ytick',[], 'yticklabel',{},'xtick',[], 'xticklabel',{});

subplot('Position',  0.5*[0.43,1.45,0.2350, 0.2150])
X = linspace(1,100,100);
plot(X,nanmean(DATA(group_1_selection_logical,1302:1401)),'Color',light_colour,'Linewidth',2);
hold on
plot(X,nanmean(DATA(group_2_selection_logical,1302:1401)),'Color',dark_colour,'Linewidth',2);
set(gca,'box','off','color','none','TickDir','out')
set(gca,'ytick',[], 'yticklabel',{})
set(gca,'xtick',[1 100], 'xticklabel',{'sTSS','asTSS'})
xlim([1,100])  
ylim([-0.2,1.2])
hold off

ax = axes('Position',get(gca,'Position'),'XAxisLocation','top','YAxisLocation','right', 'Color','none','XColor','k','YColor','k','ytick',[], 'yticklabel',{},'xtick',[], 'xticklabel',{});

subplot('Position',  0.5*[0.68,1.45,0.3350, 0.2150])
X = linspace(-300,1000,1301);
plot(X,nanmean(DATA(group_1_selection_logical,1402:2702)),'Color',light_colour,'Linewidth',2);
hold on
plot(X,nanmean(DATA(group_2_selection_logical,1402:2702)),'Color',dark_colour,'Linewidth',2);
set(gca,'box','off','color','none','TickDir','out')
set(gca,'ytick',[], 'yticklabel',{})
set(gca,'xtick',[0 300], 'xticklabel',{'asTSS','+300'})

xlim([-300,400])  
ylim([-0.2,1.2])
hold off

ax = axes('Position',get(gca,'Position'),'XAxisLocation','top','YAxisLocation','right', 'Color','none','XColor','k','YColor','k','ytick',[], 'yticklabel',{},'xtick',[], 'xticklabel',{});

%%%%%%%%%%%%%%%%%%%%%%%%%%%%%%%%%%%%%%%%%%%%%%%%%%%%%%%%%%%%%%%%%%%%%%%%%%%
%%%%%%%%%%%%%%%%%%%%%%%%%%%%%%%%%%%%%%%%%%%%%%%%%%%%%%%%%%%%%%%%%%%%%%%%%%%
% H3K27ac
DATA = H3K27ac_meta_levels_Yeast;

subplot('Position',  0.5*[0.08,1.15,0.3350, 0.2150])
X = linspace(-1000,300,1301);
hold on
plot(X,nanmean(DATA(group_1_selection_logical,1:1301)),'Color',light_colour,'Linewidth',2);
plot(X,nanmean(DATA(group_2_selection_logical,1:1301)),'Color',dark_colour,'Linewidth',2);
set(gca,'box','off','color','none','TickDir','out')
set(gca,'xtick',[-300 0], 'xticklabel',{'-300','sTSS'})
hold off
xlim([-400,300])  
ylim([-0.1,0.6])

ax = axes('Position',get(gca,'Position'),'XAxisLocation','top','YAxisLocation','right', 'Color','none','XColor','k','YColor','k','ytick',[], 'yticklabel',{},'xtick',[], 'xticklabel',{});

subplot('Position',  0.5*[0.43,1.15,0.2350, 0.2150])
X = linspace(1,100,100);
plot(X,nanmean(DATA(group_1_selection_logical,1302:1401)),'Color',light_colour,'Linewidth',2);
hold on
plot(X,nanmean(DATA(group_2_selection_logical,1302:1401)),'Color',dark_colour,'Linewidth',2);
set(gca,'box','off','color','none','TickDir','out')
set(gca,'ytick',[], 'yticklabel',{})
set(gca,'xtick',[1 100], 'xticklabel',{'sTSS','asTSS'})
xlim([1,100])  
ylim([-0.1,0.6])
hold off

ax = axes('Position',get(gca,'Position'),'XAxisLocation','top','YAxisLocation','right', 'Color','none','XColor','k','YColor','k','ytick',[], 'yticklabel',{},'xtick',[], 'xticklabel',{});

subplot('Position',  0.5*[0.68,1.15,0.3350, 0.2150])
X = linspace(-300,1000,1301);
plot(X,nanmean(DATA(group_1_selection_logical,1402:2702)),'Color',light_colour,'Linewidth',2);
hold on
plot(X,nanmean(DATA(group_2_selection_logical,1402:2702)),'Color',dark_colour,'Linewidth',2);
set(gca,'box','off','color','none','TickDir','out')
set(gca,'ytick',[], 'yticklabel',{})
set(gca,'xtick',[0 300], 'xticklabel',{'asTSS','+300'})

xlim([-300,400])  
ylim([-0.1,0.6])
hold off

ax = axes('Position',get(gca,'Position'),'XAxisLocation','top','YAxisLocation','right', 'Color','none','XColor','k','YColor','k','ytick',[], 'yticklabel',{},'xtick',[], 'xticklabel',{});

%%%%%%%%%%%%%%%%%%%%%%%%%%%%%%%%%%%%%%%%%%%%%%%%%%%%%%%%%%%%%%%%%%%%%%%%%%%
%%%%%%%%%%%%%%%%%%%%%%%%%%%%%%%%%%%%%%%%%%%%%%%%%%%%%%%%%%%%%%%%%%%%%%%%%%%

% MNase
DATA = H3K4me1_meta_levels_Yeast;

subplot('Position', 0.5*[0.08,0.85,0.3350, 0.2150])
X = linspace(-1000,300,1301);
hold on
 plot(X,nanmean(DATA(group_1_selection_logical,1:1301)),'Color',light_colour,'Linewidth',2);
plot(X,nanmean(DATA(group_2_selection_logical,1:1301)),'Color',dark_colour,'Linewidth',2);
set(gca,'box','off','color','none','TickDir','out')
set(gca,'xtick',[-300 0], 'xticklabel',{'-300','sTSS'})
hold off
xlim([-400,300])  
ylim([-2.0,0.5])

ax = axes('Position',get(gca,'Position'),'XAxisLocation','top','YAxisLocation','right', 'Color','none','XColor','k','YColor','k','ytick',[], 'yticklabel',{},'xtick',[], 'xticklabel',{});

subplot('Position',  0.5*[0.43,0.85,0.2350, 0.2150])
X = linspace(1,100,100);
plot(X,nanmean(DATA(group_1_selection_logical,1302:1401)),'Color',light_colour,'Linewidth',2);
hold on
plot(X,nanmean(DATA(group_2_selection_logical,1302:1401)),'Color',dark_colour,'Linewidth',2);
set(gca,'box','off','color','none','TickDir','out')
set(gca,'ytick',[], 'yticklabel',{})
set(gca,'xtick',[1 100], 'xticklabel',{'sTSS','asTSS'})
xlim([1,100])  
ylim([-2.0,0.5])

hold off

ax = axes('Position',get(gca,'Position'),'XAxisLocation','top','YAxisLocation','right', 'Color','none','XColor','k','YColor','k','ytick',[], 'yticklabel',{},'xtick',[], 'xticklabel',{});

subplot('Position',  0.5*[0.68,0.85,0.3350, 0.2150])
X = linspace(-300,1000,1301);
plot(X,nanmean(DATA(group_1_selection_logical,1402:2702)),'Color',light_colour,'Linewidth',2);
hold on
plot(X,nanmean(DATA(group_2_selection_logical,1402:2702)),'Color',dark_colour,'Linewidth',2);
set(gca,'box','off','color','none','TickDir','out')
set(gca,'ytick',[], 'yticklabel',{})
set(gca,'xtick',[0 300], 'xticklabel',{'asTSS','+300'})

xlim([-300,400])  
% ylim([-1,4])
ylim([-2.0,0.5])

hold off

ax = axes('Position',get(gca,'Position'),'XAxisLocation','top','YAxisLocation','right', 'Color','none','XColor','k','YColor','k','ytick',[], 'yticklabel',{},'xtick',[], 'xticklabel',{});

%%%%%%%%%%%%%%%%%%%%%%%%%%%%%%%%%%%%%%%%%%%%%%%%%%%%%%%%%%%%%%%%%%%%%%%%%%%
%%%%%%%%%%%%%%%%%%%%%%%%%%%%%%%%%%%%%%%%%%%%%%%%%%%%%%%%%%%%%%%%%%%%%%%%%%%
% H3K36me3

DATA = H3K36me3_meta_levels_Yeast;

subplot('Position',  0.5*[0.08,0.55,0.3350, 0.2150])
X = linspace(-1000,300,1301);
hold on
plot(X,nanmean(DATA(group_1_selection_logical,1:1301)),'Color',light_colour,'Linewidth',2);
 plot(X,nanmean(DATA(group_2_selection_logical,1:1301)),'Color',dark_colour,'Linewidth',2);
set(gca,'box','off','color','none','TickDir','out')
set(gca,'xtick',[-300 0], 'xticklabel',{'-300','sTSS'})
hold off
xlim([-400,300])  
ylim([0,4])

ax = axes('Position',get(gca,'Position'),'XAxisLocation','top','YAxisLocation','right', 'Color','none','XColor','k','YColor','k','ytick',[], 'yticklabel',{},'xtick',[], 'xticklabel',{});

subplot('Position',  0.5*[0.43,0.55,0.2350, 0.2150])
X = linspace(1,100,100);
plot(X,nanmean(DATA(group_1_selection_logical,1302:1401)),'Color',light_colour,'Linewidth',2);
hold on
plot(X,nanmean(DATA(group_2_selection_logical,1302:1401)),'Color',dark_colour,'Linewidth',2);
set(gca,'box','off','color','none','TickDir','out')
set(gca,'ytick',[], 'yticklabel',{})
set(gca,'xtick',[1 100], 'xticklabel',{'sTSS','asTSS'})
xlim([1,100])  
ylim([0,4])

hold off

ax = axes('Position',get(gca,'Position'),'XAxisLocation','top','YAxisLocation','right', 'Color','none','XColor','k','YColor','k','ytick',[], 'yticklabel',{},'xtick',[], 'xticklabel',{});

subplot('Position',  0.5*[0.68,0.55,0.3350, 0.2150])
X = linspace(-300,1000,1301);
plot(X,nanmean(DATA(group_1_selection_logical,1402:2702)),'Color',light_colour,'Linewidth',2);
hold on
plot(X,nanmean(DATA(group_2_selection_logical,1402:2702)),'Color',dark_colour,'Linewidth',2);
set(gca,'box','off','color','none','TickDir','out')
set(gca,'ytick',[], 'yticklabel',{})
set(gca,'xtick',[0 300], 'xticklabel',{'asTSS','+300'})

xlim([-300,400])  
% ylim([-2,0.6])
ylim([0,4])

hold off

ax = axes('Position',get(gca,'Position'),'XAxisLocation','top','YAxisLocation','right', 'Color','none','XColor','k','YColor','k','ytick',[], 'yticklabel',{},'xtick',[], 'xticklabel',{});

%%%%%%%%%%%%%%%%%%%%%%%%%%%%%%%%%%%%%%%%%%%%%%%%%%%%%%%%%%%%%%%%%%%%%%%%%%%
%%%%%%%%%%%%%%%%%%%%%%%%%%%%%%%%%%%%%%%%%%%%%%%%%%%%%%%%%%%%%%%%%%%%%%%%%%%
% H3K79me3
DATA = H3K79me3_meta_levels_Yeast;

subplot('Position',  0.5*[0.08,0.25,0.3350, 0.2150])
X = linspace(-1000,300,1301);
hold on
plot(X,nanmean(DATA(group_1_selection_logical,1:1301)),'Color',light_colour,'Linewidth',2);
plot(X,nanmean(DATA(group_2_selection_logical,1:1301)),'Color',dark_colour,'Linewidth',2);
set(gca,'box','off','color','none','TickDir','out')
set(gca,'xtick',[-300 0], 'xticklabel',{'-300','sTSS'})
hold off
xlim([-400,300])  
% ylim([-2.2,0.5])

ax = axes('Position',get(gca,'Position'),'XAxisLocation','top','YAxisLocation','right', 'Color','none','XColor','k','YColor','k','ytick',[], 'yticklabel',{},'xtick',[], 'xticklabel',{});

subplot('Position',  0.5*[0.43,0.25,0.2350, 0.2150])
X = linspace(1,100,100);
plot(X,nanmean(DATA(group_1_selection_logical,1302:1401)),'Color',light_colour,'Linewidth',2);
hold on
plot(X,nanmean(DATA(group_2_selection_logical,1302:1401)),'Color',dark_colour,'Linewidth',2);
set(gca,'box','off','color','none','TickDir','out')
set(gca,'ytick',[], 'yticklabel',{})
set(gca,'xtick',[1 100], 'xticklabel',{'sTSS','asTSS'})
xlim([1,100])  
% ylim([-2.2,0.5])
hold off

ax = axes('Position',get(gca,'Position'),'XAxisLocation','top','YAxisLocation','right', 'Color','none','XColor','k','YColor','k','ytick',[], 'yticklabel',{},'xtick',[], 'xticklabel',{});

subplot('Position',  0.5*[0.68,0.25,0.3350, 0.2150])
X = linspace(-300,1000,1301);
plot(X,nanmean(DATA(group_1_selection_logical,1402:2702)),'Color',light_colour,'Linewidth',2);
hold on
plot(X,nanmean(DATA(group_2_selection_logical,1402:2702)),'Color',dark_colour,'Linewidth',2);
set(gca,'box','off','color','none','TickDir','out')
set(gca,'ytick',[], 'yticklabel',{})
set(gca,'xtick',[0 300], 'xticklabel',{'asTSS','+300'})

xlim([-300,400])  
% ylim([-2.2,0.5])
hold off

ax = axes('Position',get(gca,'Position'),'XAxisLocation','top','YAxisLocation','right', 'Color','none','XColor','k','YColor','k','ytick',[], 'yticklabel',{},'xtick',[], 'xticklabel',{});

%%%%%%%%%%%%%%%%%%%%%%%%%%%%%%%%%%%%%%%%%%%%%%%%%%%%%%%%%%%%%%%%%%%%%%%%%%%
%%%%%%%%%%%%%%%%%%%%%%%%%%%%%%%%%%%%%%%%%%%%%%%%%%%%%%%%%%%%%%%%%%%%%%%%%%%
