# Supplementary material for: Antisense transcription‐dependent chromatin signature modulates sense transcript dynamics
Source: Mol Syst Biol. 2018 Feb 12;14(2):e8007. doi: 10.15252/msb.20178007 (PMC5810148; doi:10.15252/msb.20178007)
Supplement: Supplementary file 3 — Code EV1 [file MSB-14-e8007-s003.zip › MSB-17-8007_ComputerCodeEV1/Bioinformatic_analysis/Determine_sense_antisense_correlations.m]

% This code calculates the level of sense and antisense NET-seq reads
% between the sense and antisense TSSs, for further correlations
clear;clc;close all

load NET_seq_DATA_plus.txt
load NET_seq_DATA_minus.txt
NET_seq_DATA_minus(:,3) = NET_seq_DATA_minus(:,3) * -1;

% Human
load HeLa_Gene_Matrix

% Compare sense/antisense NET-seq level in the region between sense and
% antisense TSSs

HeLa_Gene_Matrix(isnan(HeLa_Gene_Matrix(:,5)),:) = [];
TSS_interval_NET_seq_levels = zeros(size(HeLa_Gene_Matrix(:,1),1),2);
for i = 1:size(HeLa_Gene_Matrix(:,1))
    chromosome = HeLa_Gene_Matrix(i,1);
    orientation = HeLa_Gene_Matrix(i,2);
    sense_TSS = HeLa_Gene_Matrix(i,3);
    antisense_TSS = HeLa_Gene_Matrix(i,5);
    
    if orientation == 1
        HITS = chromosome == NET_seq_DATA_plus(:,1) & antisense_TSS-300  <= NET_seq_DATA_plus(:,2) ...
            & antisense_TSS >= NET_seq_DATA_plus(:,2);
        
        if sum(HITS) > 0
            TSS_interval_NET_seq_levels(i,1) = sum(NET_seq_DATA_plus(HITS,3)); 
        end
        
        HITS = chromosome == NET_seq_DATA_minus(:,1) & antisense_TSS-300  <= NET_seq_DATA_minus(:,2) ...
            & antisense_TSS >= NET_seq_DATA_minus(:,2);
        
        if sum(HITS) > 0
            TSS_interval_NET_seq_levels(i,2) = sum(NET_seq_DATA_minus(HITS,3));
        end
        
    else
        HITS = chromosome == NET_seq_DATA_minus(:,1) & antisense_TSS <= NET_seq_DATA_minus(:,2) ...
            & antisense_TSS+300 >= NET_seq_DATA_minus(:,2);
        
        if sum(HITS) > 0
            TSS_interval_NET_seq_levels(i,1) = sum(NET_seq_DATA_minus(HITS,3)); 
        end
        
        HITS = chromosome == NET_seq_DATA_plus(:,1) & antisense_TSS <= NET_seq_DATA_plus(:,2) ...
            & antisense_TSS+300 >= NET_seq_DATA_plus(:,2);
        
        if sum(HITS) > 0
            TSS_interval_NET_seq_levels(i,2) = sum(NET_seq_DATA_plus(HITS,3));
        end
    end
    
    
end

corr(TSS_interval_NET_seq_levels(:,1),TSS_interval_NET_seq_levels(:,2),'type','spearman','rows','complete')
corr(TSS_interval_NET_seq_levels(:,1),TSS_interval_NET_seq_levels(:,2),'type','pearson','rows','complete')

figure
scatter(log10(TSS_interval_NET_seq_levels(:,1)), log10(TSS_interval_NET_seq_levels(:,2)))

save('TSS_interval_NET_seq_levels','TSS_interval_NET_seq_levels')

%%%%%%%%%%%%%%%%%%%%%%%%%%%%%%%%%%%%%%%%%%%%%%%%%%%%%%%%%%%%%%%%%%%%%%%%%%%
figure
X = linspace(-3,5,20);
h = hist(log10(TSS_interval_NET_seq_levels(:,1)),X);
plot(X,h/sum(h))
hold on
h = hist(log10(TSS_interval_NET_seq_levels(:,2)),X);
plot(X,h/sum(h))

%%%%%%%%%%%%%%%%%%%%%%%%%%%%%%%%%%%%%%%%%%%%%%%%%%%%%%%%%%%%%%%%%%%%%%%%%%%
