# Supplementary material for: Antisense transcription‐dependent chromatin signature modulates sense transcript dynamics
Source: Mol Syst Biol. 2018 Feb 12;14(2):e8007. doi: 10.15252/msb.20178007 (PMC5810148; doi:10.15252/msb.20178007)
Supplement: Supplementary file 3 — Code EV1 [file MSB-14-e8007-s003.zip › MSB-17-8007_ComputerCodeEV1/Bioinformatic_analysis/Generate_HeLa_Sense_Antisense_Meta_Genes.m]

%%%%%%%%%%%%%%%%%%%%%%%%%%%%%%%%%%%%%%%%%%%%%%%%%%%%%%%%%%%%%%%%%%%%%%%%%%%
%%%%%%%%%%%%%%%%%%%%%%%%%%%%%%%%%%%%%%%%%%%%%%%%%%%%%%%%%%%%%%%%%%%%%%%%%%%
clear;clc;close all
bin_number = 100;
middle_actual_length = 1000;
%%%%%%%%%%%%%%%%%%%%%%%%%%%%%%%%%%%%%%%%%%%%%%%%%%%%%%%%%%%%%%%%%%%%%%%%%%%
load Sense_antisense_coords_hela.txt
Active_transcription_start_sites = Sense_antisense_coords_hela;

load Sense_NET_seq_levels
load Antisense_NET_seq_levels
load GCN5_source2_levels.txt
load H3_variant1_levels.txt
load H3_variant3_levels.txt
load H3K79me3_levels.txt
load H3K9ac_levels.txt
load H3K9me3_levels.txt
load H3K36me3_levels.txt
load H3K4me3_levels.txt
load H3K27ac_levels.txt
load MNase_levels.txt
load H3K4me1_levels.txt

%%%%%%%%%%%%%%%%%%%%%%%%%%%%%%%%%%%%%%%%%%%%%%%%%%%%%%%%%%%%%%%%%%%%%%%%%%%
%%%%%%%%%%%%%%%%%%%%%%%%%%%%%%%%%%%%%%%%%%%%%%%%%%%%%%%%%%%%%%%%%%%%%%%%%%%
%%%%%%%%%%%%%%%%%%%%%%%%%%%%%%%%%%%%%%%%%%%%%%%%%%%%%%%%%%%%%%%%%%%%%%%%%%%
DATA = H3K9ac_levels;
%%%%%%%%%%%%%%%%%%%%%%%%%%%%%%%%%%%%%%%%%%%%%%%%%%%%%%%%%%%%%%%%%%%%%%%%%%%
tmp = zeros(size(Active_transcription_start_sites,1),6000+bin_number); 
tmp2 = zeros(size(Active_transcription_start_sites,1),6000+middle_actual_length); 
for i = 1:size(Active_transcription_start_sites,1)
    chromosome = Active_transcription_start_sites(i,1);
    orientation = Active_transcription_start_sites(i,2);
    Sense_TSS = Active_transcription_start_sites(i,3); 
    Antisense_TSS = Active_transcription_start_sites(i,5);   
    middle_length = abs(Sense_TSS-Antisense_TSS+1);
    if middle_length < bin_number; tmp2(i,:) = NaN;
    else
    if orientation == 1 
        FIND = find(DATA(:,1) == chromosome & ...
        DATA(:,3) >= Sense_TSS - 3000 & ...
        DATA(:,2) <= Antisense_TSS + 3000);
    else
              FIND = find(DATA(:,1) == chromosome & ...
        DATA(:,3) >= Antisense_TSS - 3000 & ...
        DATA(:,2) <= Sense_TSS + 3000);
    end 
    
    bin_size = abs(Sense_TSS-Antisense_TSS+1)/bin_number;
    array_size = 6001 + abs(Sense_TSS-Antisense_TSS+1);
    if sum(FIND>0)
        coordinates = DATA(FIND,2:3)-(min([Sense_TSS, Antisense_TSS])-3001)+1;
        coordinates(coordinates(:,1)<1,1)=1;
        coordinates(coordinates(:,2)>array_size,2)=array_size;
        
        levels = zeros(1,array_size);
        for j=1:sum(FIND>0)
            levels(coordinates(j,1):coordinates(j,2)) = DATA(FIND(j),4);
        end

        tmp(i,1:3000) = levels(1,1:3000);

        
        for k = 1:bin_number
            tmp(i,3000+k) = mean(levels(1,3001+ceil((k-1)*bin_size):3001+floor(k*bin_size)));
        end
        
        tmp(i,3000+bin_number:6001) = levels(1,3000+bin_number:6001);


        tmp2(i,1:3000) = tmp(i,1:3000);
        for k = 1:middle_actual_length
           tmp2(i,3000+k) = tmp(i, 3000 + ceil(k*bin_number/middle_actual_length));
        end
        tmp2(i,3001:3000+middle_actual_length) = smooth(tmp2(i,3001:3000+middle_actual_length),ceil(middle_actual_length/bin_number));
                tmp2(i,3001+middle_actual_length:6000+middle_actual_length) = tmp(i,3001+bin_number:6000+bin_number); tmp2(i,:) = smooth(tmp2(i,:),50);

        
        if orientation == 0
            tmp2(i,:) = fliplr(tmp2(i,:));
        end        
    end
    end
end

%%%%%%%%%%%%%%%%%%%%%%%%%%%%%%%%%%%%%%%%%%%%%%%%%%%%%%%%%%%%%%%%%%%%%%%%%%%
%%%%%%%%%%%%%%%%%%%%%%%%%%%%%%%%%%%%%%%%%%%%%%%%%%%%%%%%%%%%%%%%%%%%%%%%%%%
figure 
plot((nanmean(tmp2)))

H3K9ac_promoter_levels = tmp2;
% << %%%%%%%%%%%%%%%%%%%%%%%%%%%%%%%%%%%%%%%%%%%%%%%%%%%%%%%%%%%%%%%%%%%%%%
save('H3K9ac_promoter_levels','H3K9ac_promoter_levels')
%%%%%%%%%%%%%%%%%%%%%%%%%%%%%%%%%%%%%%%%%%%%%%%%%%%%%%%%%%%%%%%%%%%%%%%%%%%
%%%%%%%%%%%%%%%%%%%%%%%%%%%%%%%%%%%%%%%%%%%%%%%%%%%%%%%%%%%%%%%%%%%%%%%%%%%%

DATA = H3K4me3_levels;
%%%%%%%%%%%%%%%%%%%%%%%%%%%%%%%%%%%%%%%%%%%%%%%%%%%%%%%%%%%%%%%%%%%%%%%%%%%
tmp = zeros(size(Active_transcription_start_sites,1),6000+bin_number); 
tmp2 = zeros(size(Active_transcription_start_sites,1),6000+middle_actual_length); 
for i = 1:size(Active_transcription_start_sites,1)
    chromosome = Active_transcription_start_sites(i,1);
    orientation = Active_transcription_start_sites(i,2);
    Sense_TSS = Active_transcription_start_sites(i,3); 
    Antisense_TSS = Active_transcription_start_sites(i,5);   
    middle_length = abs(Sense_TSS-Antisense_TSS+1);
    if middle_length < bin_number; tmp2(i,:) = NaN;
    else
    if orientation == 1 
        FIND = find(DATA(:,1) == chromosome & ...
        DATA(:,3) >= Sense_TSS - 3000 & ...
        DATA(:,2) <= Antisense_TSS + 3000);
    else
              FIND = find(DATA(:,1) == chromosome & ...
        DATA(:,3) >= Antisense_TSS - 3000 & ...
        DATA(:,2) <= Sense_TSS + 3000);
    end 
    
    bin_size = abs(Sense_TSS-Antisense_TSS+1)/bin_number;
    array_size = 6001 + abs(Sense_TSS-Antisense_TSS+1);
    if sum(FIND>0)
        coordinates = DATA(FIND,2:3)-(min([Sense_TSS, Antisense_TSS])-3001)+1;
        coordinates(coordinates(:,1)<1,1)=1;
        coordinates(coordinates(:,2)>array_size,2)=array_size;
%         
        levels = zeros(1,array_size);
        for j=1:sum(FIND>0)
            levels(coordinates(j,1):coordinates(j,2)) = DATA(FIND(j),4);
        end
%         
        tmp(i,1:3000) = levels(1,1:3000);

        for k = 1:bin_number
            tmp(i,3000+k) = mean(levels(1,3001+ceil((k-1)*bin_size):3001+floor(k*bin_size)));
        end
        
        tmp(i,3000+bin_number:6001) = levels(1,3000+bin_number:6001);

        tmp2(i,1:3000) = tmp(i,1:3000);
        for k = 1:middle_actual_length
           tmp2(i,3000+k) = tmp(i, 3000 + ceil(k*bin_number/middle_actual_length));
        end
        tmp2(i,3001:3000+middle_actual_length) = smooth(tmp2(i,3001:3000+middle_actual_length),ceil(middle_actual_length/bin_number));
                tmp2(i,3001+middle_actual_length:6000+middle_actual_length) = tmp(i,3001+bin_number:6000+bin_number); tmp2(i,:) = smooth(tmp2(i,:),50);

        
        if orientation == 0
            tmp2(i,:) = fliplr(tmp2(i,:));
        end        
    end
    end
end

%%%%%%%%%%%%%%%%%%%%%%%%%%%%%%%%%%%%%%%%%%%%%%%%%%%%%%%%%%%%%%%%%%%%%%%%%%%
%%%%%%%%%%%%%%%%%%%%%%%%%%%%%%%%%%%%%%%%%%%%%%%%%%%%%%%%%%%%%%%%%%%%%%%%%%%
figure 
plot((nanmean(tmp2)))

H3K4me3_promoter_levels = tmp2;
% << %%%%%%%%%%%%%%%%%%%%%%%%%%%%%%%%%%%%%%%%%%%%%%%%%%%%%%%%%%%%%%%%%%%%%%
save('H3K4me3_promoter_levels','H3K4me3_promoter_levels')
%%%%%%%%%%%%%%%%%%%%%%%%%%%%%%%%%%%%%%%%%%%%%%%%%%%%%%%%%%%%%%%%%%%%%%%%%%%
%%%%%%%%%%%%%%%%%%%%%%%%%%%%%%%%%%%%%%%%%%%%%%%%%%%%%%%%%%%%%%%%%%%%%%%%%%%

DATA = H3K36me3_levels;
%%%%%%%%%%%%%%%%%%%%%%%%%%%%%%%%%%%%%%%%%%%%%%%%%%%%%%%%%%%%%%%%%%%%%%%%%%%
tmp = zeros(size(Active_transcription_start_sites,1),6000+bin_number); 
tmp2 = zeros(size(Active_transcription_start_sites,1),6000+middle_actual_length); 
for i = 1:size(Active_transcription_start_sites,1)
    chromosome = Active_transcription_start_sites(i,1);
    orientation = Active_transcription_start_sites(i,2);
    Sense_TSS = Active_transcription_start_sites(i,3); 
    Antisense_TSS = Active_transcription_start_sites(i,5);   
    middle_length = abs(Sense_TSS-Antisense_TSS+1);
    if middle_length < bin_number; tmp2(i,:) = NaN;
    else
    if orientation == 1 
        FIND = find(DATA(:,1) == chromosome & ...
        DATA(:,3) >= Sense_TSS - 3000 & ...
        DATA(:,2) <= Antisense_TSS + 3000);
    else
              FIND = find(DATA(:,1) == chromosome & ...
        DATA(:,3) >= Antisense_TSS - 3000 & ...
        DATA(:,2) <= Sense_TSS + 3000);
    end 
    
    bin_size = abs(Sense_TSS-Antisense_TSS+1)/bin_number;
    array_size = 6001 + abs(Sense_TSS-Antisense_TSS+1);
    if sum(FIND>0)
        coordinates = DATA(FIND,2:3)-(min([Sense_TSS, Antisense_TSS])-3001)+1;
        coordinates(coordinates(:,1)<1,1)=1;
        coordinates(coordinates(:,2)>array_size,2)=array_size;
%         
        levels = zeros(1,array_size);
        for j=1:sum(FIND>0)
            levels(coordinates(j,1):coordinates(j,2)) = DATA(FIND(j),4);
        end
%         
        tmp(i,1:3000) = levels(1,1:3000);

        for k = 1:bin_number
            tmp(i,3000+k) = mean(levels(1,3001+ceil((k-1)*bin_size):3001+floor(k*bin_size)));
        end
        
        tmp(i,3000+bin_number:6001) = levels(1,3000+bin_number:6001);

        tmp2(i,1:3000) = tmp(i,1:3000);
        for k = 1:middle_actual_length
           tmp2(i,3000+k) = tmp(i, 3000 + ceil(k*bin_number/middle_actual_length));
        end
        tmp2(i,3001:3000+middle_actual_length) = smooth(tmp2(i,3001:3000+middle_actual_length),ceil(middle_actual_length/bin_number));
                tmp2(i,3001+middle_actual_length:6000+middle_actual_length) = tmp(i,3001+bin_number:6000+bin_number); tmp2(i,:) = smooth(tmp2(i,:),50);

        
        if orientation == 0
            tmp2(i,:) = fliplr(tmp2(i,:));
        end        
    end
    end
end

%%%%%%%%%%%%%%%%%%%%%%%%%%%%%%%%%%%%%%%%%%%%%%%%%%%%%%%%%%%%%%%%%%%%%%%%%%%
%%%%%%%%%%%%%%%%%%%%%%%%%%%%%%%%%%%%%%%%%%%%%%%%%%%%%%%%%%%%%%%%%%%%%%%%%%%
figure 
plot((nanmean(tmp2)))

H3K36me3_promoter_levels = tmp2;
% << %%%%%%%%%%%%%%%%%%%%%%%%%%%%%%%%%%%%%%%%%%%%%%%%%%%%%%%%%%%%%%%%%%%%%%
save('H3K36me3_promoter_levels','H3K36me3_promoter_levels')
%%%%%%%%%%%%%%%%%%%%%%%%%%%%%%%%%%%%%%%%%%%%%%%%%%%%%%%%%%%%%%%%%%%%%%%%%%%
DATA = H3K79me3_levels;
%%%%%%%%%%%%%%%%%%%%%%%%%%%%%%%%%%%%%%%%%%%%%%%%%%%%%%%%%%%%%%%%%%%%%%%%%%%
tmp = zeros(size(Active_transcription_start_sites,1),6000+bin_number); 
tmp2 = zeros(size(Active_transcription_start_sites,1),6000+middle_actual_length); 
for i = 1:size(Active_transcription_start_sites,1)
    chromosome = Active_transcription_start_sites(i,1);
    orientation = Active_transcription_start_sites(i,2);
    Sense_TSS = Active_transcription_start_sites(i,3); 
    Antisense_TSS = Active_transcription_start_sites(i,5);   
    middle_length = abs(Sense_TSS-Antisense_TSS+1);
    if middle_length < bin_number; tmp2(i,:) = NaN;
    else
    if orientation == 1 
        FIND = find(DATA(:,1) == chromosome & ...
        DATA(:,3) >= Sense_TSS - 3000 & ...
        DATA(:,2) <= Antisense_TSS + 3000);
    else
              FIND = find(DATA(:,1) == chromosome & ...
        DATA(:,3) >= Antisense_TSS - 3000 & ...
        DATA(:,2) <= Sense_TSS + 3000);
    end 
    
    bin_size = abs(Sense_TSS-Antisense_TSS+1)/bin_number;
    array_size = 6001 + abs(Sense_TSS-Antisense_TSS+1);
    if sum(FIND>0)
        coordinates = DATA(FIND,2:3)-(min([Sense_TSS, Antisense_TSS])-3001)+1;
        coordinates(coordinates(:,1)<1,1)=1;
        coordinates(coordinates(:,2)>array_size,2)=array_size;
%         
        levels = zeros(1,array_size);
        for j=1:sum(FIND>0)
            levels(coordinates(j,1):coordinates(j,2)) = DATA(FIND(j),4);
        end
%         
        tmp(i,1:3000) = levels(1,1:3000);

        
        for k = 1:bin_number
            tmp(i,3000+k) = mean(levels(1,3001+ceil((k-1)*bin_size):3001+floor(k*bin_size)));
        end
        
        tmp(i,3000+bin_number:6001) = levels(1,3000+bin_number:6001);


        tmp2(i,1:3000) = tmp(i,1:3000);
        for k = 1:middle_actual_length
           tmp2(i,3000+k) = tmp(i, 3000 + ceil(k*bin_number/middle_actual_length));
        end
        tmp2(i,3001:3000+middle_actual_length) = smooth(tmp2(i,3001:3000+middle_actual_length),ceil(middle_actual_length/bin_number));
                tmp2(i,3001+middle_actual_length:6000+middle_actual_length) = tmp(i,3001+bin_number:6000+bin_number); tmp2(i,:) = smooth(tmp2(i,:),50);

        
        if orientation == 0
            tmp2(i,:) = fliplr(tmp2(i,:));
        end        
    end
    end
end

%%%%%%%%%%%%%%%%%%%%%%%%%%%%%%%%%%%%%%%%%%%%%%%%%%%%%%%%%%%%%%%%%%%%%%%%%%%
%%%%%%%%%%%%%%%%%%%%%%%%%%%%%%%%%%%%%%%%%%%%%%%%%%%%%%%%%%%%%%%%%%%%%%%%%%%
figure 
plot((nanmean(tmp2)))

H3K79me3_promoter_levels = tmp2;
% << %%%%%%%%%%%%%%%%%%%%%%%%%%%%%%%%%%%%%%%%%%%%%%%%%%%%%%%%%%%%%%%%%%%%%%
save('H3K79me3_promoter_levels','H3K79me3_promoter_levels')
%%%%%%%%%%%%%%%%%%%%%%%%%%%%%%%%%%%%%%%%%%%%%%%%%%%%%%%%%%%%%%%%%%%%%%%%%%%
%%%%%%%%%%%%%%%%%%%%%%%%%%%%%%%%%%%%%%%%%%%%%%%%%%%%%%%%%%%%%%%%%%%%%%%%%%%
%%%%%%%%%%%%%%%%%%%%%%%%%%%%%%%%%%%%%%%%%%%%%%%%%%%%%%%%%%%%%%%%%%%%%%%%%%%

DATA = MNase_levels;
%%%%%%%%%%%%%%%%%%%%%%%%%%%%%%%%%%%%%%%%%%%%%%%%%%%%%%%%%%%%%%%%%%%%%%%%%%%
tmp = zeros(size(Active_transcription_start_sites,1),6000+bin_number); 
tmp2 = zeros(size(Active_transcription_start_sites,1),6000+middle_actual_length); 
for i = 1:size(Active_transcription_start_sites,1)
    chromosome = Active_transcription_start_sites(i,1);
    orientation = Active_transcription_start_sites(i,2);
    Sense_TSS = Active_transcription_start_sites(i,3); 
    Antisense_TSS = Active_transcription_start_sites(i,5);   
    middle_length = abs(Sense_TSS-Antisense_TSS+1);
    if middle_length < bin_number; tmp2(i,:) = NaN;
    else
    if orientation == 1 
        FIND = find(DATA(:,1) == chromosome & ...
        DATA(:,3) >= Sense_TSS - 3000 & ...
        DATA(:,2) <= Antisense_TSS + 3000);
    else
              FIND = find(DATA(:,1) == chromosome & ...
        DATA(:,3) >= Antisense_TSS - 3000 & ...
        DATA(:,2) <= Sense_TSS + 3000);
    end 
    
    bin_size = abs(Sense_TSS-Antisense_TSS+1)/bin_number;
    array_size = 6001 + abs(Sense_TSS-Antisense_TSS+1);
    if sum(FIND>0)
        coordinates = DATA(FIND,2:3)-(min([Sense_TSS, Antisense_TSS])-3001)+1;
        coordinates(coordinates(:,1)<1,1)=1;
        coordinates(coordinates(:,2)>array_size,2)=array_size;
%         
        levels = zeros(1,array_size);
        for j=1:sum(FIND>0)
            levels(coordinates(j,1):coordinates(j,2)) = DATA(FIND(j),4);
        end
%         
        tmp(i,1:3000) = levels(1,1:3000);

        
        for k = 1:bin_number
            tmp(i,3000+k) = mean(levels(1,3001+ceil((k-1)*bin_size):3001+floor(k*bin_size)));
        end
        
        tmp(i,3000+bin_number:6001) = levels(1,3000+bin_number:6001);

        tmp2(i,1:3000) = tmp(i,1:3000);
        for k = 1:middle_actual_length
           tmp2(i,3000+k) = tmp(i, 3000 + ceil(k*bin_number/middle_actual_length));
        end
        tmp2(i,3001:3000+middle_actual_length) = smooth(tmp2(i,3001:3000+middle_actual_length),ceil(middle_actual_length/bin_number));
                tmp2(i,3001+middle_actual_length:6000+middle_actual_length) = tmp(i,3001+bin_number:6000+bin_number); tmp2(i,:) = smooth(tmp2(i,:),50);

        tmp2(i,:) = 1 ./  tmp2(i,:);
        if orientation == 0
            tmp2(i,:) = fliplr(tmp2(i,:));
        end        
    end
    end
end

%%%%%%%%%%%%%%%%%%%%%%%%%%%%%%%%%%%%%%%%%%%%%%%%%%%%%%%%%%%%%%%%%%%%%%%%%%%
%%%%%%%%%%%%%%%%%%%%%%%%%%%%%%%%%%%%%%%%%%%%%%%%%%%%%%%%%%%%%%%%%%%%%%%%%%%
figure 
plot((nanmean(tmp2)))

MNase_promoter_levels = tmp2;
% << %%%%%%%%%%%%%%%%%%%%%%%%%%%%%%%%%%%%%%%%%%%%%%%%%%%%%%%%%%%%%%%%%%%%%%
save('MNase_promoter_levels','MNase_promoter_levels')

%%%%%%%%%%%%%%%%%%%%%%%%%%%%%%%%%%%%%%%%%%%%%%%%%%%%%%%%%%%%%%%%%%%%%%%%%%%
%%%%%%%%%%%%%%%%%%%%%%%%%%%%%%%%%%%%%%%%%%%%%%%%%%%%%%%%%%%%%%%%%%%%%%%%%%%

DATA = H3K27ac_levels;
%%%%%%%%%%%%%%%%%%%%%%%%%%%%%%%%%%%%%%%%%%%%%%%%%%%%%%%%%%%%%%%%%%%%%%%%%%%
tmp = zeros(size(Active_transcription_start_sites,1),6000+bin_number); 
tmp2 = zeros(size(Active_transcription_start_sites,1),6000+middle_actual_length); 
for i = 1:size(Active_transcription_start_sites,1)
    chromosome = Active_transcription_start_sites(i,1);
    orientation = Active_transcription_start_sites(i,2);
    Sense_TSS = Active_transcription_start_sites(i,3); 
    Antisense_TSS = Active_transcription_start_sites(i,5);   
    middle_length = abs(Sense_TSS-Antisense_TSS+1);
    if middle_length < bin_number; tmp2(i,:) = NaN;
    else
    if orientation == 1 
        FIND = find(DATA(:,1) == chromosome & ...
        DATA(:,3) >= Sense_TSS - 3000 & ...
        DATA(:,2) <= Antisense_TSS + 3000);
    else
              FIND = find(DATA(:,1) == chromosome & ...
        DATA(:,3) >= Antisense_TSS - 3000 & ...
        DATA(:,2) <= Sense_TSS + 3000);
    end 
    
    bin_size = abs(Sense_TSS-Antisense_TSS+1)/bin_number;
    array_size = 6001 + abs(Sense_TSS-Antisense_TSS+1);
    if sum(FIND>0)
        coordinates = DATA(FIND,2:3)-(min([Sense_TSS, Antisense_TSS])-3001)+1;
        coordinates(coordinates(:,1)<1,1)=1;
        coordinates(coordinates(:,2)>array_size,2)=array_size;
%         
        levels = zeros(1,array_size);
        for j=1:sum(FIND>0)
            levels(coordinates(j,1):coordinates(j,2)) = DATA(FIND(j),4);
        end
%         
        tmp(i,1:3000) = levels(1,1:3000);
        
        for k = 1:bin_number
            tmp(i,3000+k) = mean(levels(1,3001+ceil((k-1)*bin_size):3001+floor(k*bin_size)));
        end
        
        tmp(i,3000+bin_number:6001) = levels(1,3000+bin_number:6001);

        tmp2(i,1:3000) = tmp(i,1:3000);
        for k = 1:middle_actual_length
           tmp2(i,3000+k) = tmp(i, 3000 + ceil(k*bin_number/middle_actual_length));
        end
        tmp2(i,3001:3000+middle_actual_length) = smooth(tmp2(i,3001:3000+middle_actual_length),ceil(middle_actual_length/bin_number));
                tmp2(i,3001+middle_actual_length:6000+middle_actual_length) = tmp(i,3001+bin_number:6000+bin_number); tmp2(i,:) = smooth(tmp2(i,:),50);

        
        if orientation == 0
            tmp2(i,:) = fliplr(tmp2(i,:));
        end        
    end
    end
end

%%%%%%%%%%%%%%%%%%%%%%%%%%%%%%%%%%%%%%%%%%%%%%%%%%%%%%%%%%%%%%%%%%%%%%%%%%%
%%%%%%%%%%%%%%%%%%%%%%%%%%%%%%%%%%%%%%%%%%%%%%%%%%%%%%%%%%%%%%%%%%%%%%%%%%%
figure 
plot((nanmean(tmp2)))

H3K27ac_promoter_levels = tmp2;
% << %%%%%%%%%%%%%%%%%%%%%%%%%%%%%%%%%%%%%%%%%%%%%%%%%%%%%%%%%%%%%%%%%%%%%%
save('H3K27ac_promoter_levels','H3K27ac_promoter_levels')
%%%%%%%%%%%%%%%%%%%%%%%%%%%%%%%%%%%%%%%%%%%%%%%%%%%%%%%%%%%%%%%%%%%%%%%%%%%

DATA = H3K4me1_levels;
%%%%%%%%%%%%%%%%%%%%%%%%%%%%%%%%%%%%%%%%%%%%%%%%%%%%%%%%%%%%%%%%%%%%%%%%%%%
tmp = zeros(size(Active_transcription_start_sites,1),6000+bin_number); 
tmp2 = zeros(size(Active_transcription_start_sites,1),6000+middle_actual_length); 
for i = 1:size(Active_transcription_start_sites,1)
    chromosome = Active_transcription_start_sites(i,1);
    orientation = Active_transcription_start_sites(i,2);
    Sense_TSS = Active_transcription_start_sites(i,3); 
    Antisense_TSS = Active_transcription_start_sites(i,5);   
    middle_length = abs(Sense_TSS-Antisense_TSS+1);
    if middle_length < bin_number; tmp2(i,:) = NaN;
    else
    if orientation == 1 
        FIND = find(DATA(:,1) == chromosome & ...
        DATA(:,3) >= Sense_TSS - 3000 & ...
        DATA(:,2) <= Antisense_TSS + 3000);
    else
              FIND = find(DATA(:,1) == chromosome & ...
        DATA(:,3) >= Antisense_TSS - 3000 & ...
        DATA(:,2) <= Sense_TSS + 3000);
    end 
    
    bin_size = abs(Sense_TSS-Antisense_TSS+1)/bin_number;
    array_size = 6001 + abs(Sense_TSS-Antisense_TSS+1);
    if sum(FIND>0)
        coordinates = DATA(FIND,2:3)-(min([Sense_TSS, Antisense_TSS])-3001)+1;
        coordinates(coordinates(:,1)<1,1)=1;
        coordinates(coordinates(:,2)>array_size,2)=array_size;
%         
        levels = zeros(1,array_size);
        for j=1:sum(FIND>0)
            levels(coordinates(j,1):coordinates(j,2)) = DATA(FIND(j),4);
        end
%         
        tmp(i,1:3000) = levels(1,1:3000);

        for k = 1:bin_number
            tmp(i,3000+k) = mean(levels(1,3001+ceil((k-1)*bin_size):3001+floor(k*bin_size)));
        end
        
        tmp(i,3000+bin_number:6001) = levels(1,3000+bin_number:6001);

        tmp2(i,1:3000) = tmp(i,1:3000);
        for k = 1:middle_actual_length
           tmp2(i,3000+k) = tmp(i, 3000 + ceil(k*bin_number/middle_actual_length));
        end
        tmp2(i,3001:3000+middle_actual_length) = smooth(tmp2(i,3001:3000+middle_actual_length),ceil(middle_actual_length/bin_number));
                tmp2(i,3001+middle_actual_length:6000+middle_actual_length) = tmp(i,3001+bin_number:6000+bin_number); tmp2(i,:) = smooth(tmp2(i,:),50);

        
        if orientation == 0
            tmp2(i,:) = fliplr(tmp2(i,:));
        end        
    end
    end
end

%%%%%%%%%%%%%%%%%%%%%%%%%%%%%%%%%%%%%%%%%%%%%%%%%%%%%%%%%%%%%%%%%%%%%%%%%%%
%%%%%%%%%%%%%%%%%%%%%%%%%%%%%%%%%%%%%%%%%%%%%%%%%%%%%%%%%%%%%%%%%%%%%%%%%%%
figure 
plot((nanmean(tmp2)))

H3K4me1_promoter_levels = tmp2;
% << %%%%%%%%%%%%%%%%%%%%%%%%%%%%%%%%%%%%%%%%%%%%%%%%%%%%%%%%%%%%%%%%%%%%%%
save('H3K4me1_promoter_levels','H3K4me1_promoter_levels')
%%%%%%%%%%%%%%%%%%%%%%%%%%%%%%%%%%%%%%%%%%%%%%%%%%%%%%%%%%%%%%%%%%%%%%%%%%%
