# Supplementary material for: Antisense transcription‐dependent chromatin signature modulates sense transcript dynamics
Source: Mol Syst Biol. 2018 Feb 12;14(2):e8007. doi: 10.15252/msb.20178007 (PMC5810148; doi:10.15252/msb.20178007)
Supplement: Supplementary file 3 — Code EV1 [file MSB-14-e8007-s003.zip › MSB-17-8007_ComputerCodeEV1/Bioinformatic_analysis/Generate_Yeast_Sense_Antisense_Meta_Genes.m]

% This code determines the levels of nucleosomes around genes
%%%%%%%%%%%%%%%%%%%%%%%%%%%%%%%%%%%%%%%%%%%%%%%%%%%%%%%%%%%%%%%%%%%%%%%%%%%
 % % % % % % % % % % % % % % % % % % % % % % % % % % % % % % % % % % % % %
%%%%%%%%%%%%%%%%%%%%%%%%%%%%%%%%%%%%%%%%%%%%%%%%%%%%%%%%%%%%%%%%%%%%%%%%%%%
clear;clc;close all % % % % % % % % % % % % % % % % % % % % % % % % % % % %
%%%%%%%%%%%%%%%%%%%%%%%%%%%%%%%%%%%%%%%%%%%%%%%%%%%%%%%%%%%%%%%%%%%%%%%%%%%

load Yeast_Antisense_Transcripts_Start_and_End
load Yeast_Sense_Transcripts_Start_and_End

load ORF_Matrix.mat
load ORF_Names.mat
load ../YEAST_GENOME/Chromosome_sizes.mat

bin_number = 100;
middle_actual_length = 1000;

load C:/Users/sjoh2339/Documents/MATLAB/Francoise_Chip_Seq_Analysis/NET_seq_data
load ../Francoise_Stability_H3K4me3_analysis/H3K4me1_genome_wide
load ../Francoise_Stability_H3K4me3_analysis/H3K4me3_genome_wide
load ../Francoise_Stability_H3K4me3_analysis/Morillon_Analysis/Segal_genome_wide_smoothed_occupancy
load ../Francoise_Chip_Seq_Analysis/Weiner_data/H3K27ac00_genomic_matrix
load ../Francoise_Chip_Seq_Analysis/Weiner_data/H3K14ac00_genomic_matrix

load ../Francoise_Chip_Seq_Analysis/Genome_wide_H3K36me3_Kouzarides_09
load ../Francoise_Chip_Seq_Analysis/Genome_wide_H3K79me3_Kouzarides_09
load ../Francoise_Chip_Seq_Analysis/Genome_wide_H3_Kouzarides_09

load PRO_seq_lis

Active_transcription_start_sites = [ORF_Matrix(:,1:2),Yeast_Sense_Transcripts_Start_and_End(:,1),Yeast_Antisense_Transcripts_Start_and_End(:,1)];
Active_transcription_start_sites = Active_transcription_start_sites(isfinite(Yeast_Sense_Transcripts_Start_and_End(:,1)) & isfinite(Yeast_Antisense_Transcripts_Start_and_End(:,1)),:);

%%%%%%%%%%%%%%%%%%%%%%%%%%%%%%%%%%%%%%%%%%%%%%%%%%%%%%%%%%%%%%%%%%%%%%%%%%%
%%%%%%%%%%%%%%%%%%%%%%%%%%%%%%%%%%%%%%%%%%%%%%%%%%%%%%%%%%%%%%%%%%%%%%%%%%%
DATA = PRO_seq_lis;
%%%%%%%%%%%%%%%%%%%%%%%%%%%%%%%%%%%%%%%%%%%%%%%%%%%%%%%%%%%%%%%%%%%%%%%%%%%
tmp = zeros(size(Active_transcription_start_sites,1),6000+bin_number);
tmp2 = zeros(size(Active_transcription_start_sites,1),6000+middle_actual_length);
for i = 1:size(Active_transcription_start_sites,1)
    chromosome = Active_transcription_start_sites(i,1);
    orientation = Active_transcription_start_sites(i,2);
    Sense_TSS = Active_transcription_start_sites(i,3);
    Antisense_TSS = Active_transcription_start_sites(i,4);
    middle_length = abs(Sense_TSS-Antisense_TSS+1);
    if middle_length < bin_number |  max([Sense_TSS,Antisense_TSS]) + 3000 > Chromosome_sizes(chromosome,1) |  min([Sense_TSS,Antisense_TSS]) - 3000 <= 0
        tmp2(i,:) = NaN;
    else
        bin_size = abs(Sense_TSS-Antisense_TSS+1)/bin_number;   
        if orientation == 1
        levels = DATA{chromosome,1}(min([Sense_TSS,Antisense_TSS])-3000:max([Sense_TSS,Antisense_TSS])+3000,1);
        else
        levels = DATA{chromosome,2}(min([Sense_TSS,Antisense_TSS])-3000:max([Sense_TSS,Antisense_TSS])+3000,1);   
        end
        levels=levels';
        levels(levels>20) = 20;
        tmp(i,1:3000) = levels(1,1:3000);
        
        for k = 1:bin_number
            tmp(i,3000+k) = mean(levels(1,3001+ceil((k-1)*bin_size):3001+floor(k*bin_size)));
        end
        tmp(i,3000+bin_number:6001) = levels(1,3000+bin_number:6001);
        
        tmp2(i,1:3000) = tmp(i,1:3000);
        for k = 1:middle_actual_length
            tmp2(i,3000+k) = tmp(i, 3000 + ceil(k*bin_number/middle_actual_length));
        end
        tmp2(i,3001:3000+middle_actual_length) = smooth(tmp2(i,3001:3000+middle_actual_length),ceil(middle_actual_length/bin_number));
        tmp2(i,3001+middle_actual_length:6000+middle_actual_length) = tmp(i,3001+bin_number:6000+bin_number); tmp2(i,:) = smooth(tmp2(i,:),50);
        
        if orientation == 0
            tmp2(i,:) = fliplr(tmp2(i,:));
        end
    end
end

%%%%%%%%%%%%%%%%%%%%%%%%%%%%%%%%%%%%%%%%%%%%%%%%%%%%%%%%%%%%%%%%%%%%%%%%%%%
%%%%%%%%%%%%%%%%%%%%%%%%%%%%%%%%%%%%%%%%%%%%%%%%%%%%%%%%%%%%%%%%%%%%%%%%%%%
figure
plot((nanmean(tmp2)))

Sense_PRO_seq_yeast_meta_levels = tmp2;
% << %%%%%%%%%%%%%%%%%%%%%%%%%%%%%%%%%%%%%%%%%%%%%%%%%%%%%%%%%%%%%%%%%%%%%%
save('Sense_PRO_seq_yeast_meta_levels','Sense_PRO_seq_yeast_meta_levels')
%%%%%%%%%%%%%%%%%%%%%%%%%%%%%%%%%%%%%%%%%%%%%%%%%%%%%%%%%%%%%%%%%%%%%%%%%%%
%%%%%%%%%%%%%%%%%%%%%%%%%%%%%%%%%%%%%%%%%%%%%%%%%%%%%%%%%%%%%%%%%%%%%%%%%%%
DATA = PRO_seq_lis;
%%%%%%%%%%%%%%%%%%%%%%%%%%%%%%%%%%%%%%%%%%%%%%%%%%%%%%%%%%%%%%%%%%%%%%%%%%%
tmp = zeros(size(Active_transcription_start_sites,1),6000+bin_number);
tmp2 = zeros(size(Active_transcription_start_sites,1),6000+middle_actual_length);
for i = 1:size(Active_transcription_start_sites,1)
    chromosome = Active_transcription_start_sites(i,1);
    orientation = Active_transcription_start_sites(i,2);
    Sense_TSS = Active_transcription_start_sites(i,3);
    Antisense_TSS = Active_transcription_start_sites(i,4);
    middle_length = abs(Sense_TSS-Antisense_TSS+1);
    if middle_length < bin_number |  max([Sense_TSS,Antisense_TSS]) + 3000 > Chromosome_sizes(chromosome,1) |  min([Sense_TSS,Antisense_TSS]) - 3000 <= 0
        tmp2(i,:) = NaN;
    else
        bin_size = abs(Sense_TSS-Antisense_TSS+1)/bin_number;   
        if orientation == 1
        levels = DATA{chromosome,2}(min([Sense_TSS,Antisense_TSS])-3000:max([Sense_TSS,Antisense_TSS])+3000,1);
        else
        levels = DATA{chromosome,1}(min([Sense_TSS,Antisense_TSS])-3000:max([Sense_TSS,Antisense_TSS])+3000,1);   
        end
        levels=levels';
        levels(levels>20) = 10;
        tmp(i,1:3000) = levels(1,1:3000);
        
        for k = 1:bin_number
            tmp(i,3000+k) = mean(levels(1,3001+ceil((k-1)*bin_size):3001+floor(k*bin_size)));
        end
        tmp(i,3000+bin_number:6001) = levels(1,3000+bin_number:6001);
        
        tmp2(i,1:3000) = tmp(i,1:3000);
        for k = 1:middle_actual_length
            tmp2(i,3000+k) = tmp(i, 3000 + ceil(k*bin_number/middle_actual_length));
        end
        tmp2(i,3001:3000+middle_actual_length) = smooth(tmp2(i,3001:3000+middle_actual_length),ceil(middle_actual_length/bin_number));
        tmp2(i,3001+middle_actual_length:6000+middle_actual_length) = tmp(i,3001+bin_number:6000+bin_number); tmp2(i,:) = smooth(tmp2(i,:),50);
        
        if orientation == 0
            tmp2(i,:) = fliplr(tmp2(i,:));
        end
    end
end

%%%%%%%%%%%%%%%%%%%%%%%%%%%%%%%%%%%%%%%%%%%%%%%%%%%%%%%%%%%%%%%%%%%%%%%%%%%
%%%%%%%%%%%%%%%%%%%%%%%%%%%%%%%%%%%%%%%%%%%%%%%%%%%%%%%%%%%%%%%%%%%%%%%%%%%
figure
plot((nanmean(tmp2)))

Antisense_PRO_seq_yeast_meta_levels = tmp2;
% << %%%%%%%%%%%%%%%%%%%%%%%%%%%%%%%%%%%%%%%%%%%%%%%%%%%%%%%%%%%%%%%%%%%%%%
save('Antisense_PRO_seq_yeast_meta_levels','Antisense_PRO_seq_yeast_meta_levels')
%%%%%%%%%%%%%%%%%%%%%%%%%%%%%%%%%%%%%%%%%%%%%%%%%%%%%%%%%%%%%%%%%%%%%%%%%%%
%%%%%%%%%%%%%%%%%%%%%%%%%%%%%%%%%%%%%%%%%%%%%%%%%%%%%%%%%%%%%%%%%%%%%%%%%%%

DATA = H3K9ac00_genomic_matrix;
%%%%%%%%%%%%%%%%%%%%%%%%%%%%%%%%%%%%%%%%%%%%%%%%%%%%%%%%%%%%%%%%%%%%%%%%%%%
tmp = zeros(size(Active_transcription_start_sites,1),6000+bin_number);
tmp2 = zeros(size(Active_transcription_start_sites,1),6000+middle_actual_length);
for i = 1:size(Active_transcription_start_sites,1)
    chromosome = Active_transcription_start_sites(i,1);
    orientation = Active_transcription_start_sites(i,2);
    Sense_TSS = Active_transcription_start_sites(i,3);
    Antisense_TSS = Active_transcription_start_sites(i,4);
    middle_length = abs(Sense_TSS-Antisense_TSS+1);
    if middle_length < bin_number |  max([Sense_TSS,Antisense_TSS]) + 3000 > Chromosome_sizes(chromosome,1) |  min([Sense_TSS,Antisense_TSS]) - 3000 <= 0
        tmp2(i,:) = NaN;
    else
       
        bin_size = abs(Sense_TSS-Antisense_TSS+1)/bin_number;   
        levels = DATA{chromosome,1}(min([Sense_TSS,Antisense_TSS])-3000:max([Sense_TSS,Antisense_TSS])+3000,1);
        levels=levels';
        tmp(i,1:3000) = levels(1,1:3000);
        for k = 1:bin_number
            tmp(i,3000+k) = mean(levels(1,3001+ceil((k-1)*bin_size):3001+floor(k*bin_size)));
        end
        tmp(i,3000+bin_number:6001) = levels(1,3000+bin_number:6001);
        
        tmp2(i,1:3000) = tmp(i,1:3000);
        for k = 1:middle_actual_length
            tmp2(i,3000+k) = tmp(i, 3000 + ceil(k*bin_number/middle_actual_length));
        end
        tmp2(i,3001:3000+middle_actual_length) = (tmp2(i,3001:3000+middle_actual_length));
        tmp2(i,3001+middle_actual_length:6000+middle_actual_length) = tmp(i,3001+bin_number:6000+bin_number); 
        
        if orientation == 0
            tmp2(i,:) = fliplr(tmp2(i,:));
        end
    end
    
end

%%%%%%%%%%%%%%%%%%%%%%%%%%%%%%%%%%%%%%%%%%%%%%%%%%%%%%%%%%%%%%%%%%%%%%%%%%%
%%%%%%%%%%%%%%%%%%%%%%%%%%%%%%%%%%%%%%%%%%%%%%%%%%%%%%%%%%%%%%%%%%%%%%%%%%%
figure
plot((nanmean(tmp2)))

H3K9ac_yeast_meta_levels = tmp2;
% << %%%%%%%%%%%%%%%%%%%%%%%%%%%%%%%%%%%%%%%%%%%%%%%%%%%%%%%%%%%%%%%%%%%%%%
save('H3K9ac_yeast_meta_levels','H3K9ac_yeast_meta_levels')
%%%%%%%%%%%%%%%%%%%%%%%%%%%%%%%%%%%%%%%%%%%%%%%%%%%%%%%%%%%%%%%%%%%%%%%%%%%


DATA = H3K27ac00_genomic_matrix;
%%%%%%%%%%%%%%%%%%%%%%%%%%%%%%%%%%%%%%%%%%%%%%%%%%%%%%%%%%%%%%%%%%%%%%%%%%%
tmp = zeros(size(Active_transcription_start_sites,1),6000+bin_number);
tmp2 = zeros(size(Active_transcription_start_sites,1),6000+middle_actual_length);
for i = 1:size(Active_transcription_start_sites,1)
    chromosome = Active_transcription_start_sites(i,1);
    orientation = Active_transcription_start_sites(i,2);
    Sense_TSS = Active_transcription_start_sites(i,3);
    Antisense_TSS = Active_transcription_start_sites(i,4);
    middle_length = abs(Sense_TSS-Antisense_TSS+1);
    if middle_length < bin_number |  max([Sense_TSS,Antisense_TSS]) + 3000 > Chromosome_sizes(chromosome,1) |  min([Sense_TSS,Antisense_TSS]) - 3000 <= 0
        tmp2(i,:) = NaN;
    else
       
        bin_size = abs(Sense_TSS-Antisense_TSS+1)/bin_number;   
        levels = DATA{chromosome,1}(min([Sense_TSS,Antisense_TSS])-3000:max([Sense_TSS,Antisense_TSS])+3000,1);
        levels=levels';
        tmp(i,1:3000) = levels(1,1:3000);
        for k = 1:bin_number
            tmp(i,3000+k) = mean(levels(1,3001+ceil((k-1)*bin_size):3001+floor(k*bin_size)));
        end
        tmp(i,3000+bin_number:6001) = levels(1,3000+bin_number:6001);
        
        tmp2(i,1:3000) = tmp(i,1:3000);
        for k = 1:middle_actual_length
            tmp2(i,3000+k) = tmp(i, 3000 + ceil(k*bin_number/middle_actual_length));
        end
        tmp2(i,3001:3000+middle_actual_length) = (tmp2(i,3001:3000+middle_actual_length));
        tmp2(i,3001+middle_actual_length:6000+middle_actual_length) = tmp(i,3001+bin_number:6000+bin_number); 
        
        if orientation == 0
            tmp2(i,:) = fliplr(tmp2(i,:));
        end
    end
    
end

%%%%%%%%%%%%%%%%%%%%%%%%%%%%%%%%%%%%%%%%%%%%%%%%%%%%%%%%%%%%%%%%%%%%%%%%%%%
%%%%%%%%%%%%%%%%%%%%%%%%%%%%%%%%%%%%%%%%%%%%%%%%%%%%%%%%%%%%%%%%%%%%%%%%%%%
figure
plot((nanmean(tmp2)))

H3K27ac_yeast_meta_levels = tmp2;
% << %%%%%%%%%%%%%%%%%%%%%%%%%%%%%%%%%%%%%%%%%%%%%%%%%%%%%%%%%%%%%%%%%%%%%%
save('H3K27ac_yeast_meta_levels','H3K27ac_yeast_meta_levels')
%%%%%%%%%%%%%%%%%%%%%%%%%%%%%%%%%%%%%%%%%%%%%%%%%%%%%%%%%%%%%%%%%%%%%%%%%%%

DATA = H3K4me3_genome_wide;
%%%%%%%%%%%%%%%%%%%%%%%%%%%%%%%%%%%%%%%%%%%%%%%%%%%%%%%%%%%%%%%%%%%%%%%%%%%
tmp = zeros(size(Active_transcription_start_sites,1),6000+bin_number);
tmp2 = zeros(size(Active_transcription_start_sites,1),6000+middle_actual_length);
for i = 1:size(Active_transcription_start_sites,1)
    chromosome = Active_transcription_start_sites(i,1);
    orientation = Active_transcription_start_sites(i,2);
    Sense_TSS = Active_transcription_start_sites(i,3);
    Antisense_TSS = Active_transcription_start_sites(i,4);
    middle_length = abs(Sense_TSS-Antisense_TSS+1);
    if middle_length < bin_number |  max([Sense_TSS,Antisense_TSS]) + 3000 > Chromosome_sizes(chromosome,1) |  min([Sense_TSS,Antisense_TSS]) - 3000 <= 0
        tmp2(i,:) = NaN;
    else
        
        bin_size = abs(Sense_TSS-Antisense_TSS+1)/bin_number;   
        levels = DATA{chromosome,1}(min([Sense_TSS,Antisense_TSS])-3000:max([Sense_TSS,Antisense_TSS])+3000,1);
        levels=levels';
        tmp(i,1:3000) = levels(1,1:3000);
        for k = 1:bin_number
            tmp(i,3000+k) = mean(levels(1,3001+ceil((k-1)*bin_size):3001+floor(k*bin_size)));
        end
        tmp(i,3000+bin_number:6001) = levels(1,3000+bin_number:6001);
        
        tmp2(i,1:3000) = tmp(i,1:3000);
        for k = 1:middle_actual_length
            tmp2(i,3000+k) = tmp(i, 3000 + ceil(k*bin_number/middle_actual_length));
        end
        tmp2(i,3001:3000+middle_actual_length) = smooth(tmp2(i,3001:3000+middle_actual_length),ceil(middle_actual_length/bin_number));
        tmp2(i,3001+middle_actual_length:6000+middle_actual_length) = tmp(i,3001+bin_number:6000+bin_number); tmp2(i,:) = smooth(tmp2(i,:),50);
        
        if orientation == 0
            tmp2(i,:) = fliplr(tmp2(i,:));
        end
    end
    
end

%%%%%%%%%%%%%%%%%%%%%%%%%%%%%%%%%%%%%%%%%%%%%%%%%%%%%%%%%%%%%%%%%%%%%%%%%%%
%%%%%%%%%%%%%%%%%%%%%%%%%%%%%%%%%%%%%%%%%%%%%%%%%%%%%%%%%%%%%%%%%%%%%%%%%%%
figure
plot((nanmean(tmp2)))

H3K4me3_yeast_meta_levels = tmp2;
% << %%%%%%%%%%%%%%%%%%%%%%%%%%%%%%%%%%%%%%%%%%%%%%%%%%%%%%%%%%%%%%%%%%%%%%
save('H3K4me3_yeast_meta_levels','H3K4me3_yeast_meta_levels')
%%%%%%%%%%%%%%%%%%%%%%%%%%%%%%%%%%%%%%%%%%%%%%%%%%%%%%%%%%%%%%%%%%%%%%%%%%%
DATA = H3K4me1_genome_wide;
%%%%%%%%%%%%%%%%%%%%%%%%%%%%%%%%%%%%%%%%%%%%%%%%%%%%%%%%%%%%%%%%%%%%%%%%%%%
tmp = zeros(size(Active_transcription_start_sites,1),6000+bin_number);
tmp2 = zeros(size(Active_transcription_start_sites,1),6000+middle_actual_length);
for i = 1:size(Active_transcription_start_sites,1)
    chromosome = Active_transcription_start_sites(i,1);
    orientation = Active_transcription_start_sites(i,2);
    Sense_TSS = Active_transcription_start_sites(i,3);
    Antisense_TSS = Active_transcription_start_sites(i,4);
    middle_length = abs(Sense_TSS-Antisense_TSS+1);
    if middle_length < bin_number |  max([Sense_TSS,Antisense_TSS]) + 3000 > Chromosome_sizes(chromosome,1) |  min([Sense_TSS,Antisense_TSS]) - 3000 <= 0
        tmp2(i,:) = NaN;
    else
        
        bin_size = abs(Sense_TSS-Antisense_TSS+1)/bin_number;   
        levels = DATA{chromosome,1}(min([Sense_TSS,Antisense_TSS])-3000:max([Sense_TSS,Antisense_TSS])+3000,1);
        levels=levels';
        tmp(i,1:3000) = levels(1,1:3000);
        for k = 1:bin_number
            tmp(i,3000+k) = mean(levels(1,3001+ceil((k-1)*bin_size):3001+floor(k*bin_size)));
        end
        tmp(i,3000+bin_number:6001) = levels(1,3000+bin_number:6001);
        
        tmp2(i,1:3000) = tmp(i,1:3000);
        for k = 1:middle_actual_length
            tmp2(i,3000+k) = tmp(i, 3000 + ceil(k*bin_number/middle_actual_length));
        end
        tmp2(i,3001:3000+middle_actual_length) = smooth(tmp2(i,3001:3000+middle_actual_length),ceil(middle_actual_length/bin_number));
        tmp2(i,3001+middle_actual_length:6000+middle_actual_length) = tmp(i,3001+bin_number:6000+bin_number); tmp2(i,:) = smooth(tmp2(i,:),50);
        
        if orientation == 0
            tmp2(i,:) = fliplr(tmp2(i,:));
        end
    end
    
end

%%%%%%%%%%%%%%%%%%%%%%%%%%%%%%%%%%%%%%%%%%%%%%%%%%%%%%%%%%%%%%%%%%%%%%%%%%%
%%%%%%%%%%%%%%%%%%%%%%%%%%%%%%%%%%%%%%%%%%%%%%%%%%%%%%%%%%%%%%%%%%%%%%%%%%%
figure
plot((nanmean(tmp2)))

H3K4me1_yeast_meta_levels = tmp2;
% << %%%%%%%%%%%%%%%%%%%%%%%%%%%%%%%%%%%%%%%%%%%%%%%%%%%%%%%%%%%%%%%%%%%%%%
save('H3K4me1_yeast_meta_levels','H3K4me1_yeast_meta_levels')
%%%%%%%%%%%%%%%%%%%%%%%%%%%%%%%%%%%%%%%%%%%%%%%%%%%%%%%%%%%%%%%%%%%%%%%%%%%

DATA = Genome_wide_H3K36me3_Kouzarides_09;
%%%%%%%%%%%%%%%%%%%%%%%%%%%%%%%%%%%%%%%%%%%%%%%%%%%%%%%%%%%%%%%%%%%%%%%%%%%
tmp = zeros(size(Active_transcription_start_sites,1),6000+bin_number);
tmp2 = zeros(size(Active_transcription_start_sites,1),6000+middle_actual_length);
for i = 1:size(Active_transcription_start_sites,1)
    chromosome = Active_transcription_start_sites(i,1);
    orientation = Active_transcription_start_sites(i,2);
    Sense_TSS = Active_transcription_start_sites(i,3);
    Antisense_TSS = Active_transcription_start_sites(i,4);
    middle_length = abs(Sense_TSS-Antisense_TSS+1);
    if middle_length < bin_number |  max([Sense_TSS,Antisense_TSS]) + 3000 > Chromosome_sizes(chromosome,1) |  min([Sense_TSS,Antisense_TSS]) - 3000 <= 0
        tmp2(i,:) = NaN;
    else
        
        bin_size = abs(Sense_TSS-Antisense_TSS+1)/bin_number;   
        levels = DATA{chromosome,1}(min([Sense_TSS,Antisense_TSS])-3000:max([Sense_TSS,Antisense_TSS])+3000,1);
        levels=levels';
        tmp(i,1:3000) = levels(1,1:3000);
        for k = 1:bin_number
            tmp(i,3000+k) = mean(levels(1,3001+ceil((k-1)*bin_size):3001+floor(k*bin_size)));
        end
        tmp(i,3000+bin_number:6001) = levels(1,3000+bin_number:6001);
        
        tmp2(i,1:3000) = tmp(i,1:3000);
        for k = 1:middle_actual_length
            tmp2(i,3000+k) = tmp(i, 3000 + ceil(k*bin_number/middle_actual_length));
        end
        tmp2(i,3001:3000+middle_actual_length) = smooth(tmp2(i,3001:3000+middle_actual_length),ceil(middle_actual_length/bin_number));
        tmp2(i,3001+middle_actual_length:6000+middle_actual_length) = tmp(i,3001+bin_number:6000+bin_number); tmp2(i,:) = smooth(tmp2(i,:),50);
        
        if orientation == 0
            tmp2(i,:) = fliplr(tmp2(i,:));
        end
    end
    
end

%%%%%%%%%%%%%%%%%%%%%%%%%%%%%%%%%%%%%%%%%%%%%%%%%%%%%%%%%%%%%%%%%%%%%%%%%%%
%%%%%%%%%%%%%%%%%%%%%%%%%%%%%%%%%%%%%%%%%%%%%%%%%%%%%%%%%%%%%%%%%%%%%%%%%%%
figure
plot((nanmean(tmp2)))

H3K36me3_yeast_meta_levels = tmp2;
% << %%%%%%%%%%%%%%%%%%%%%%%%%%%%%%%%%%%%%%%%%%%%%%%%%%%%%%%%%%%%%%%%%%%%%%
save('H3K36me3_yeast_meta_levels','H3K36me3_yeast_meta_levels')
%%%%%%%%%%%%%%%%%%%%%%%%%%%%%%%%%%%%%%%%%%%%%%%%%%%%%%%%%%%%%%%%%%%%%%%%%%%

DATA = Genome_wide_H3K79me3_Kouzarides_09;
%%%%%%%%%%%%%%%%%%%%%%%%%%%%%%%%%%%%%%%%%%%%%%%%%%%%%%%%%%%%%%%%%%%%%%%%%%%
tmp = zeros(size(Active_transcription_start_sites,1),6000+bin_number);
tmp2 = zeros(size(Active_transcription_start_sites,1),6000+middle_actual_length);
for i = 1:size(Active_transcription_start_sites,1)
    chromosome = Active_transcription_start_sites(i,1);
    orientation = Active_transcription_start_sites(i,2);
    Sense_TSS = Active_transcription_start_sites(i,3);
    Antisense_TSS = Active_transcription_start_sites(i,4);
    middle_length = abs(Sense_TSS-Antisense_TSS+1);
    if middle_length < bin_number |  max([Sense_TSS,Antisense_TSS]) + 3000 > Chromosome_sizes(chromosome,1) |  min([Sense_TSS,Antisense_TSS]) - 3000 <= 0
        tmp2(i,:) = NaN;
    else
        
        bin_size = abs(Sense_TSS-Antisense_TSS+1)/bin_number;   
        levels = DATA{chromosome,1}(min([Sense_TSS,Antisense_TSS])-3000:max([Sense_TSS,Antisense_TSS])+3000,1);
        levels=levels';
        tmp(i,1:3000) = levels(1,1:3000);
        for k = 1:bin_number
            tmp(i,3000+k) = mean(levels(1,3001+ceil((k-1)*bin_size):3001+floor(k*bin_size)));
        end
        tmp(i,3000+bin_number:6001) = levels(1,3000+bin_number:6001);
        
        tmp2(i,1:3000) = tmp(i,1:3000);
        for k = 1:middle_actual_length
            tmp2(i,3000+k) = tmp(i, 3000 + ceil(k*bin_number/middle_actual_length));
        end
        tmp2(i,3001:3000+middle_actual_length) = smooth(tmp2(i,3001:3000+middle_actual_length),ceil(middle_actual_length/bin_number));
        tmp2(i,3001+middle_actual_length:6000+middle_actual_length) = tmp(i,3001+bin_number:6000+bin_number); tmp2(i,:) = smooth(tmp2(i,:),50);
        
        if orientation == 0
            tmp2(i,:) = fliplr(tmp2(i,:));
        end
    end
    
end

%%%%%%%%%%%%%%%%%%%%%%%%%%%%%%%%%%%%%%%%%%%%%%%%%%%%%%%%%%%%%%%%%%%%%%%%%%%
%%%%%%%%%%%%%%%%%%%%%%%%%%%%%%%%%%%%%%%%%%%%%%%%%%%%%%%%%%%%%%%%%%%%%%%%%%%
figure
plot((nanmean(tmp2)))

H3K79me3_yeast_meta_levels = tmp2;
% << %%%%%%%%%%%%%%%%%%%%%%%%%%%%%%%%%%%%%%%%%%%%%%%%%%%%%%%%%%%%%%%%%%%%%%
save('H3K79me3_yeast_meta_levels','H3K79me3_yeast_meta_levels')
%%%%%%%%%%%%%%%%%%%%%%%%%%%%%%%%%%%%%%%%%%%%%%%%%%%%%%%%%%%%%%%%%%%%%%%%%%%
%%%%%%%%%%%%%%%%%%%%%%%%%%%%%%%%%%%%%%%%%%%%%%%%%%%%%%%%%%%%%%%%%%%%%%%%%%%


DATA = Segal_genome_wide_smoothed_occupancy;
%%%%%%%%%%%%%%%%%%%%%%%%%%%%%%%%%%%%%%%%%%%%%%%%%%%%%%%%%%%%%%%%%%%%%%%%%%%
tmp = zeros(size(Active_transcription_start_sites,1),6000+bin_number);
tmp2 = zeros(size(Active_transcription_start_sites,1),6000+middle_actual_length);
for i = 1:size(Active_transcription_start_sites,1)
    chromosome = Active_transcription_start_sites(i,1);
    orientation = Active_transcription_start_sites(i,2);
    Sense_TSS = Active_transcription_start_sites(i,3);
    Antisense_TSS = Active_transcription_start_sites(i,4);
    middle_length = abs(Sense_TSS-Antisense_TSS+1);
    if middle_length < bin_number |  max([Sense_TSS,Antisense_TSS]) + 3000 > Chromosome_sizes(chromosome,1) |  min([Sense_TSS,Antisense_TSS]) - 3000 <= 0
        tmp2(i,:) = NaN;
    else
        
        bin_size = abs(Sense_TSS-Antisense_TSS+1)/bin_number;   
        levels = DATA{chromosome,1}(min([Sense_TSS,Antisense_TSS])-3000:max([Sense_TSS,Antisense_TSS])+3000,1);
        levels=levels';
        tmp(i,1:3000) = levels(1,1:3000);
        for k = 1:bin_number
            tmp(i,3000+k) = mean(levels(1,3001+ceil((k-1)*bin_size):3001+floor(k*bin_size)));
        end
        tmp(i,3000+bin_number:6001) = levels(1,3000+bin_number:6001);
        
        tmp2(i,1:3000) = tmp(i,1:3000);
        for k = 1:middle_actual_length
            tmp2(i,3000+k) = tmp(i, 3000 + ceil(k*bin_number/middle_actual_length));
        end
        tmp2(i,3001:3000+middle_actual_length) = smooth(tmp2(i,3001:3000+middle_actual_length),ceil(middle_actual_length/bin_number));
        tmp2(i,3001+middle_actual_length:6000+middle_actual_length) = tmp(i,3001+bin_number:6000+bin_number); tmp2(i,:) = smooth(tmp2(i,:),50);
        
        if orientation == 0
            tmp2(i,:) = fliplr(tmp2(i,:));
        end
    end
end

%%%%%%%%%%%%%%%%%%%%%%%%%%%%%%%%%%%%%%%%%%%%%%%%%%%%%%%%%%%%%%%%%%%%%%%%%%%
%%%%%%%%%%%%%%%%%%%%%%%%%%%%%%%%%%%%%%%%%%%%%%%%%%%%%%%%%%%%%%%%%%%%%%%%%%%
figure
plot((nanmean(tmp2)))
Nucleosome_occupancy_yeast_meta_levels = tmp2;
% << %%%%%%%%%%%%%%%%%%%%%%%%%%%%%%%%%%%%%%%%%%%%%%%%%%%%%%%%%%%%%%%%%%%%%%
save('Nucleosome_occupancy_yeast_meta_levels','Nucleosome_occupancy_yeast_meta_levels')
%%%%%%%%%%%%%%%%%%%%%%%%%%%%%%%%%%%%%%%%%%%%%%%%%%%%%%%%%%%%%%%%%%%%%%%%%%%

DATA = NET_seq_data;
%%%%%%%%%%%%%%%%%%%%%%%%%%%%%%%%%%%%%%%%%%%%%%%%%%%%%%%%%%%%%%%%%%%%%%%%%%%
tmp = zeros(size(Active_transcription_start_sites,1),6000+bin_number);
tmp2 = zeros(size(Active_transcription_start_sites,1),6000+middle_actual_length);
for i = 1:size(Active_transcription_start_sites,1)
    chromosome = Active_transcription_start_sites(i,1);
    orientation = Active_transcription_start_sites(i,2);
    Sense_TSS = Active_transcription_start_sites(i,3);
    Antisense_TSS = Active_transcription_start_sites(i,4);
    middle_length = abs(Sense_TSS-Antisense_TSS+1);
    if middle_length < bin_number |  max([Sense_TSS,Antisense_TSS]) + 3000 > Chromosome_sizes(chromosome,1) |  min([Sense_TSS,Antisense_TSS]) - 3000 <= 0
        tmp2(i,:) = NaN;
    else
        bin_size = abs(Sense_TSS-Antisense_TSS+1)/bin_number;   
        if orientation == 1
        levels = DATA{chromosome,2}(min([Sense_TSS,Antisense_TSS])-3000:max([Sense_TSS,Antisense_TSS])+3000,1);
        else
        levels = DATA{chromosome,1}(min([Sense_TSS,Antisense_TSS])-3000:max([Sense_TSS,Antisense_TSS])+3000,1);   
        end
        levels=levels';
        levels(levels>10) = 10;
        tmp(i,1:3000) = levels(1,1:3000);
        
        for k = 1:bin_number
            tmp(i,3000+k) = mean(levels(1,3001+ceil((k-1)*bin_size):3001+floor(k*bin_size)));
        end
        tmp(i,3000+bin_number:6001) = levels(1,3000+bin_number:6001);
        
        tmp2(i,1:3000) = tmp(i,1:3000);
        for k = 1:middle_actual_length
            tmp2(i,3000+k) = tmp(i, 3000 + ceil(k*bin_number/middle_actual_length));
        end
        tmp2(i,3001:3000+middle_actual_length) = smooth(tmp2(i,3001:3000+middle_actual_length),ceil(middle_actual_length/bin_number));
        tmp2(i,3001+middle_actual_length:6000+middle_actual_length) = tmp(i,3001+bin_number:6000+bin_number); tmp2(i,:) = smooth(tmp2(i,:),50);
        
        if orientation == 0
            tmp2(i,:) = fliplr(tmp2(i,:));
        end
    end
end

%%%%%%%%%%%%%%%%%%%%%%%%%%%%%%%%%%%%%%%%%%%%%%%%%%%%%%%%%%%%%%%%%%%%%%%%%%%
%%%%%%%%%%%%%%%%%%%%%%%%%%%%%%%%%%%%%%%%%%%%%%%%%%%%%%%%%%%%%%%%%%%%%%%%%%%
figure
plot((nanmean(tmp2)))
Antisense_transcription_yeast_meta_levels = tmp2;
% << %%%%%%%%%%%%%%%%%%%%%%%%%%%%%%%%%%%%%%%%%%%%%%%%%%%%%%%%%%%%%%%%%%%%%%
save('Antisense_transcription_yeast_meta_levels','Antisense_transcription_yeast_meta_levels')
%%%%%%%%%%%%%%%%%%%%%%%%%%%%%%%%%%%%%%%%%%%%%%%%%%%%%%%%%%%%%%%%%%%%%%%%%%%

DATA = NET_seq_data;
%%%%%%%%%%%%%%%%%%%%%%%%%%%%%%%%%%%%%%%%%%%%%%%%%%%%%%%%%%%%%%%%%%%%%%%%%%%
tmp = zeros(size(Active_transcription_start_sites,1),6000+bin_number);
tmp2 = zeros(size(Active_transcription_start_sites,1),6000+middle_actual_length);
for i = 1:size(Active_transcription_start_sites,1)
    chromosome = Active_transcription_start_sites(i,1);
    orientation = Active_transcription_start_sites(i,2);
    Sense_TSS = Active_transcription_start_sites(i,3);
    Antisense_TSS = Active_transcription_start_sites(i,4);
    middle_length = abs(Sense_TSS-Antisense_TSS+1);
    if middle_length < bin_number |  max([Sense_TSS,Antisense_TSS]) + 3000 > Chromosome_sizes(chromosome,1) |  min([Sense_TSS,Antisense_TSS]) - 3000 <= 0
        tmp2(i,:) = NaN;
    else
        bin_size = abs(Sense_TSS-Antisense_TSS+1)/bin_number;   
        if orientation == 1
        levels = DATA{chromosome,1}(min([Sense_TSS,Antisense_TSS])-3000:max([Sense_TSS,Antisense_TSS])+3000,1);
        else
        levels = DATA{chromosome,2}(min([Sense_TSS,Antisense_TSS])-3000:max([Sense_TSS,Antisense_TSS])+3000,1);   
        end
        levels=levels';
        levels(levels>10) = 10;
        tmp(i,1:3000) = levels(1,1:3000);
        
        for k = 1:bin_number
            tmp(i,3000+k) = mean(levels(1,3001+ceil((k-1)*bin_size):3001+floor(k*bin_size)));
        end
        tmp(i,3000+bin_number:6001) = levels(1,3000+bin_number:6001);
        
        tmp2(i,1:3000) = tmp(i,1:3000);
        for k = 1:middle_actual_length
            tmp2(i,3000+k) = tmp(i, 3000 + ceil(k*bin_number/middle_actual_length));
        end
        tmp2(i,3001:3000+middle_actual_length) = smooth(tmp2(i,3001:3000+middle_actual_length),ceil(middle_actual_length/bin_number));
        tmp2(i,3001+middle_actual_length:6000+middle_actual_length) = tmp(i,3001+bin_number:6000+bin_number); tmp2(i,:) = smooth(tmp2(i,:),50);
        
        if orientation == 0
            tmp2(i,:) = fliplr(tmp2(i,:));
        end
    end
end

%%%%%%%%%%%%%%%%%%%%%%%%%%%%%%%%%%%%%%%%%%%%%%%%%%%%%%%%%%%%%%%%%%%%%%%%%%%
%%%%%%%%%%%%%%%%%%%%%%%%%%%%%%%%%%%%%%%%%%%%%%%%%%%%%%%%%%%%%%%%%%%%%%%%%%%
figure
plot((nanmean(tmp2)))
Sense_transcription_yeast_meta_levels = tmp2;
% << %%%%%%%%%%%%%%%%%%%%%%%%%%%%%%%%%%%%%%%%%%%%%%%%%%%%%%%%%%%%%%%%%%%%%%
save('Sense_transcription_yeast_meta_levels','Sense_transcription_yeast_meta_levels')
%%%%%%%%%%%%%%%%%%%%%%%%%%%%%%%%%%%%%%%%%%%%%%%%%%%%%%%%%%%%%%%%%%%%%%%%%%%
