# Supplementary material for: Antisense transcription‐dependent chromatin signature modulates sense transcript dynamics
Source: Mol Syst Biol. 2018 Feb 12;14(2):e8007. doi: 10.15252/msb.20178007 (PMC5810148; doi:10.15252/msb.20178007)
Supplement: Supplementary file 3 — Code EV1 [file MSB-14-e8007-s003.zip › MSB-17-8007_ComputerCodeEV1/Bioinformatic_analysis/SM_README.txt]

The following MATLAB scripts determine levels of various features at yeast and human genes:

Generate_HeLa_Sense_Antisense_Meta_Genes.m
Generate_Yeast_Sense_Antisense_Meta_Genes.m

These compare average levels between genes with high and low levels of sense and antisense:

Compare_high_low_antisense_at_HeLa_meta_genes.m
Compare_high_low_antisense_at_Yeast_meta_genes.m

This script compares the average change in histone acetylation levels following deletion of chromatin modifiers:

Analysing_K9ac_levels.m

This script determines the relationships between sense, antisense and bidirectional transcription at different windows:

Determine_sense_antisense_correlations.m

This script compares the levels of compaction between yeast genes in genes with/without antisense transcripts, and with high and low levels of antisense transcription:

Determine_sense_antisense_correlations.m
