# Supplementary material for: Antisense transcription‐dependent chromatin signature modulates sense transcript dynamics
Source: Mol Syst Biol. 2018 Feb 12;14(2):e8007. doi: 10.15252/msb.20178007 (PMC5810148; doi:10.15252/msb.20178007)
Supplement: Supplementary file 3 — Code EV1 [file MSB-14-e8007-s003.zip › MSB-17-8007_ComputerCodeEV1/Dot_counting/AA_README.txt]

The following matlab scripts analyse sets of FISH images determining the distributions of mRNA molecules in the nucleus and cytoplasm of detected cells. 

FindAndAnalyseSpots.m
DetermineCutoffs.m
DetectCellsAndQuantifyFoci_GAL1.m
DetectCellsAndQuantifyFoci_Endogenous.m

To analyse the data, the FindAndAnalyseSpots.m script should be run first to identify the foci and gather data required for cutoff points.
It should be run with all sets to be compared with a control set from an experiment. For the GAL1 set, the control set for each experiment
is the collection of files containing 'gal_10_1' in the filename.
Following this, the DetermineCutoffs.m script should be run to determine these cutoffs.
Finally, DetectCellsAndQuantifyFoci_GAL1.m or DetectCellsAndQuantifyFoci_Endogeneous.m depending on whether the data set is from the GAL1 set or endogenous set, respectively.

FindAndAnalyseSpots.m should be called as a function with the arguments (<opendir>, <openfilept1>, <openfilept2>, <savebit>, <radius_for_max_detection>, <spotChannel>, <DAPIchannel>)
Before running as a function, the paths where MIJI and Piotr's Toolbox are installed on the local system should be placed in the addpath commands - once done these can be left unless 
running the function on a different system.
<opendir> should be a string with the path to the directory in which the data set to be analysed is held.
<openfilept1> should be a string with the start of the name of the files to be analysed up to the numbering, e.g. with files 120417_ADH4_2hG_GAL10cy5_GAL1cy3_01_R3D_D3D.dv, 
120417_ADH4_2hG_GAL10cy5_GAL1cy3_02_R3D_D3D.dv, 120417_ADH4_2hG_GAL10cy5_GAL1cy3_03_R3D_D3D.dv, ... , the provided string should be '120417_ADH4_2hG_GAL10cy5_GAL1cy3_'
- this facilitates the analysis of a set of images all from the same experiment and strain.
<openfilept2> should be a string with the end of the name of the files to be analyses, i.e. the part that comes after the number, so _R3D_D3D.dv in the above case.
<savebit> should be a string with the start of the name of a new directory in which to save the analysis which will be created as a subfolder of <opendir>
- the start of the filename (<openfilept1>) will be added after this to create the full subfolder name.
<radius_for_max_detection> should be a number that specifies the radius for detecting maxima as separate foci, see the methods in the appendix for details of values.
<spotChannel> should be a number that specifies the channel in the images of the set which contains the FISH signal to be analysed.
<DAPIChannel> should be a number that specifies the channel in the images of the set which contains the DAPI signal for detection of nuclei.

DetermineCutOffs.m can be run as a script the internal variables <dataloaddir> and <ctrlloaddir> should be altered for the two strains to be compared. These should be the 
directories that were specified by <savebit> and <openfilept1> in the run of FindAndAnalyseSpots.m. <dataloaddir> should be the strain for comparison and <ctrlloaddir> 
should be the control strain for that experiment.
Each run of this script will genenrate a tentative cutoff. All such cutoffs from an experiment should be averaged (mean) in order to get the general cutoff for this experiment
which will be used in the final script

DetectCellsAndQuantifyFoci_GAL1.m or DetectCellsAndQuantifyFoci_Endogenous.m for the GAL1 set or the endogenous set, respectively, should be run as scripts.
The internal variable <dataloaddir> should be set to the directory in which the analysis of FindAndAnalyseSpots.m was saved for the strain to be further analysed.
The internal variable <temp_fsc_cutoff> should be set to the cutoff value determined for the experiment as described above.
The details for the values of the rest of the internal variables of the parameters section of the script can be located in the Methods in the Appendix.
This script will save a structure 'temp_cell_info' in the directory specified in <dataloaddir> as the file 'temp_cell_info.mat'. This information in this file can then be used
to extract the distributions to which the simulations should be fit.
