# Supplementary material for: Antisense transcription‐dependent chromatin signature modulates sense transcript dynamics
Source: Mol Syst Biol. 2018 Feb 12;14(2):e8007. doi: 10.15252/msb.20178007 (PMC5810148; doi:10.15252/msb.20178007)
Supplement: Supplementary file 3 — Code EV1 [file MSB-14-e8007-s003.zip › MSB-17-8007_ComputerCodeEV1/Dot_counting/DetectCellsAndQuantifyFoci_Endogenous.m]

%% publication version of cell detection and foci quantitation script
% (for the endogenous set)

%% Load the previously-saved foci details

%path to the particular data set to be analysed
dataloaddir = 'C:\ANALYSIS_DIR_FOR_THIS_SET\';

dataloadfile = 'wholeworkspace.mat';

load([dataloaddir dataloadfile])

%add path to the Cell Profiler cell outline detection function
%should point to the directory with the IdentifySecPropagateSubFunction
%compiled function from Cell Profiler
addpath('C:\CellProfilerFunctionDirectory\')


%% parameters for the nuclei and cell detection, and foci quantification


%threshold for the intensity of a foci below which foci will be ignored
%(determined by running previous functions and scripts)
%THIS MUST BE EDITED FOR EACH RUN (most of the other channels
temp_fsc_cutoff = 15875;


%number of thresholds to segment the DAPIsignal:
multithreshno = 2; %changing this might improve things if signal bitty

%z stacks to restrict the DAPI signal to (useful if lots of blur at edges)
%CHANGE IF USING IMAGES WITH 31 z stacks
temp_allowedframes_DAPI = 1:1:20;

%z stacks to restrict the FISH signal to (useful if lots of blur at edges)
%CHANGE IF USING IMAGES WITH 31 z stacks
temp_allowedframes_FISH = 1:1:20;

%level of the segmented DAPI image from which to start the detection
DAPI_level_start = 1;

%fraction of maximum DAPI signal to count as the edge of a nucleus
DAPI_edgescale = 0.65;

%volume of nuclei (in pixels) below which nucleus is sifted
DAPI_minvol = 600;

%volume of nuclei (in pixels) below which nucleus is sifted (later)
DAPI_minvol_secondclear = 200;

%volume of nuclei (in pixels) above which nucleus is sifted
DAPI_maxvol = 40000;

%volume of nuclei (in pixels) above which nucleus is sifted (later)
DAPI_maxvol_secondclear = 20000;

%distance (in pixel coordinate separation) to merge nuclei centres
DAPI_mergedist = 6;

%diameter around nucleus centre point with which to take intensity averages
tempnucmeandiam = 5;

%determines how divide weight betweeen signal and distance to nearby
%objects when detecting cell outlines
temp_RegularizationFactor = 0.0001;

%factors to adjust the thresholding of FISH and DAPI signals, respectively,
%when detecting cell outlines
temp_Cells_FudgeFactor = 1.0;
temp_DAPI_FudgeFactor = 1.0;


%parameters for the gaussian filter
temp_DAPI_nd_blur = 2.5; %nd for nuclei detection
temp_ALL_cd_blur = 2;  %cd for cell detection
temp_DAPI_cd_blur = 5;
temp_FSC_cd_blur = 2;

%threshold for how dark a centroid can be without rejection
temp_centroid_mean_scaled_cutoff = 0.025;%0.05; %don't count centroid if too dark (relative to image)


%set up storage for masks and perimeters
temp_cellmasksallcells = ...
    zeros(image_no,framesize(1),framesize(2));
temp_nucleimasksallcells = ...
    zeros(image_no,framesize(1),framesize(2),frameno);
temp_cellperimsallcells = ...
    zeros(image_no,framesize(1),framesize(2));
temp_nucleiperimsallcells3D = ...
    zeros(image_no,framesize(1),framesize(2),frameno);
temp_nucleiperimsallcellscylinder = ...
    zeros(image_no,framesize(1),framesize(2));

temp_accepted_spots_fsc_all_images = ...
    zeros(image_no,framesize(1),framesize(2),frameno);


%% Detect the Nuclei and Cells

%specify a bespoke connectivity to avoid clearing nuclei that touch the
%upper or lower boundaries of the z-stacks
connImClear = zeros(3,3,3);
connImClear(:,:,2) = 1;


for jctr = image_range
    
    %scale the DAPI channel
    temp_DAPI_max = ...
        max(max(max(squeeze(allchannelsallimages(jctr,:,:,:,1)))));
    temp_DAPI_min = ...
        min(min(min(squeeze(allchannelsallimages(jctr,:,:,:,1)))));
    temp_DAPI_scaled{jctr} = ...
        (squeeze(allchannelsallimages(jctr,:,:,:,1)) - ...
        temp_DAPI_min) / ...
        (temp_DAPI_max - temp_DAPI_min);
    temp_DAPI_scaled_orig{jctr} = temp_DAPI_scaled{jctr};
    temp_DAPI_scaled{jctr} = imgaussfilt3( ...
        temp_DAPI_scaled{jctr}, temp_DAPI_nd_blur );
    
    %threshold and quantise the DAPI channel
    temp_DAPI_mt{jctr} = ...
        multithresh(temp_DAPI_scaled{jctr}(:,:,temp_allowedframes_DAPI),multithreshno);
    temp_DAPI_quantised{jctr} = ...
        imquantize(temp_DAPI_scaled{jctr},temp_DAPI_mt{jctr});
    
    
    temp_nuclei_centres{jctr} = zeros(framesize(1),framesize(2),frameno);
    temp_nuclei_masks{jctr} = zeros(framesize(1),framesize(2),frameno);
    
    
    noDAPIlevels = 1+multithreshno;
    
    %restrict the analysis to the 'allowed' z-stacks
    temp_DAPI_scaled_allowed = cat(3, ...
        zeros(framesize(1),framesize(2),temp_allowedframes_DAPI(1)-1), ...
        temp_DAPI_scaled{jctr}(:,:,temp_allowedframes_DAPI), ...
        zeros(framesize(1),framesize(2),frameno-temp_allowedframes_DAPI(end)));
    
    temp_ND_intermediate{jctr} = ...
        temp_DAPI_quantised{jctr} == noDAPIlevels;
    
    for fctr = 1:1:frameno
        temp_ND_intermediate{jctr}(:,:,fctr) = ...
            imfill(temp_ND_intermediate{jctr}(:,:,fctr),'holes');
    end
    
    temp_ND_intermediate2{jctr} = xor( ...
        bwareaopen(temp_ND_intermediate{jctr},DAPI_minvol), ...
        bwareaopen(temp_ND_intermediate{jctr},DAPI_maxvol) );
    
    temp_labelled_candidates{jctr} = ...
        bwlabeln(temp_ND_intermediate2{jctr});
    
    temp_labelled_candidate_nos{jctr} = ...
        unique(temp_labelled_candidates{jctr});
    
    
    temp_nuclei_masks{jctr} = temp_labelled_candidates{jctr};
    
    %-----------------------------------------------------------------
    %Now detect the cell outlines and do some additional tidying
    %-----------------------------------------------------------------
    
    %scale the FISH channel
    temp_FSC_max = ...
        max(max(max(...
        squeeze(allchannelsallimages(jctr,:,:,:,2)))));
    temp_FSC_min = ...
        min(min(min(...
        squeeze(allchannelsallimages(jctr,:,:,:,2)))));
    temp_FSC_scaled{jctr} = ...
        (squeeze(allchannelsallimages(jctr,:,:,:,2)) - ...
        temp_FSC_min) / ...
        (temp_FSC_max - temp_FSC_min);
    
    %Do another clearing of nuclei by small volumes
    temp_nuclei_masks{jctr} = ...
        bwareaopen(temp_nuclei_masks{jctr},DAPI_minvol_secondclear);
    %bwareaopen might have removed labelling - put it back for later steps
    temp_nuclei_masks{jctr} = ...
        bwlabeln(temp_nuclei_masks{jctr});
    
    %THEN GET THE CELL OUTLINES
    %Do this before an additional clear to avoid cells capturing other
    %cells that had their nuclei disregarded for being too large
    
    %To get the cell outlines need properly normalised and flattened DAPI
    %and FISH channels
    temp_DP_su_s = sum(allchannelsallimages(jctr,:,:,:,1),4);
    temp_DP_su_s = squeeze(temp_DP_su_s);
    temp_DP_su_s = (temp_DP_su_s - min(temp_DP_su_s(:))) / ...
        (max(temp_DP_su_s(:)) - min(temp_DP_su_s(:)));
    
    temp_DP_st = multithresh(temp_DP_su_s,2);
    
    temp_FSC_su_s = sum(allchannelsallimages(jctr,:,:,:,2),4);
    temp_FSC_su_s = squeeze(temp_FSC_su_s);
    temp_FSC_su_s = (temp_FSC_su_s - min(temp_FSC_su_s(:))) / ...
        (max(temp_FSC_su_s(:)) - min(temp_FSC_su_s(:)));
    
    temp_FSC_st = multithresh(temp_FSC_su_s,2);
    
    
    %first get the 2D nuclei
    temp_nuclei_seed{jctr} = ...
        logical(sum(temp_nuclei_masks{jctr},3));
    
    temp_labelled_nuclei_seed{jctr} = bwlabel(temp_nuclei_seed{jctr});
    
    
    temp_filtered_all = ...
        imgaussfilt((temp_DP_su_s+temp_FSC_su_s)/2,temp_ALL_cd_blur);
    temp_filtered_DP_su_s = imgaussfilt(temp_DP_su_s,temp_DAPI_cd_blur);
    temp_filtered_DP_st = multithresh(temp_filtered_DP_su_s,3);
    temp_filtered_FSC_su_s = imgaussfilt(temp_FSC_su_s,temp_FSC_cd_blur);
    temp_filtered_FSC_st = multithresh(temp_filtered_FSC_su_s,3);
    temp_PropagatedImage = ...
        IdentifySecPropagateSubfunction( ...
        temp_labelled_nuclei_seed{jctr}, ...
        temp_filtered_all, ...
        im2bw(temp_filtered_DP_su_s,min(temp_filtered_DP_st(1)*temp_DAPI_FudgeFactor,1)) | ...
        im2bw(temp_filtered_FSC_su_s,min(temp_filtered_FSC_st(1)*temp_Cells_FudgeFactor,1)), ...
        temp_RegularizationFactor);
    
    
    %---------------------------------------------------------------------
    %CLEAR NUCLEI BY TOO LARGE VOLUME AND DO A FOLLOWING CLEARING OF
    %CELLS THAT HAVE NONE OR MULTIPLE NUCLEI IN THEM
    %---------------------------------------------------------------------
    
    temp_nucleilabels_3D{jctr} = unique(temp_nuclei_masks{jctr});
    temp_nucleilabelno{jctr} = length(temp_nucleilabels_3D{jctr});
    
    temp_labelledcells{jctr} = temp_PropagatedImage;
    
    temp_celllabels{jctr} = unique(temp_labelledcells{jctr});
    temp_celllabelno{jctr} = length(temp_celllabels{jctr});
    
    
    %clear any nuclei touching the border:
    
    for kctr=2:1:temp_nucleilabelno{jctr}
        
        if ( ...
                sum(sum( ...
                imclearborder( ...
                temp_nuclei_masks{jctr} == ...
                temp_nucleilabels_3D{jctr}(kctr) ))) == 0 )
            
            %this 3D nucleus is touching the border - remove
            temp_nuclei_masks{jctr}( ...
                temp_nuclei_masks{jctr} == ...
                temp_nucleilabels_3D{jctr}(kctr) ...
                ) = 0;
        end
        
    end
    
    disp(['Cleared the border for 3D nuclei for image ' num2str(jctr)])
    
    
    %clear any cells touching the border:
    
    for kctr=2:1:temp_celllabelno{jctr}
        
        if ( sum(sum( ...
                imclearborder(temp_labelledcells{jctr} == ...
                temp_celllabels{jctr}(kctr)) )) ...
                == 0 )
            %this 2D cell is touching the border - remove
            temp_labelledcells{jctr}( ...
                temp_labelledcells{jctr} == ...
                temp_celllabels{jctr}(kctr)) = 0;
        end
        
    end
    
    disp(['Cleared the Border for 2D cells for image ' num2str(jctr)])
    
    
    %clear any nuclei that are too large and relabel nuclei
    
    temp_nuclei_masks{jctr} = bwlabeln( ...
        logical(temp_nuclei_masks{jctr}) - ...
        bwareaopen(logical(temp_nuclei_masks{jctr}), ...
        DAPI_maxvol_secondclear) );
    
    
    %fill in any holes in the remaining cells - for potential distance to
    %boundary calculations
    
    temp_labelledcells1b{jctr} = temp_labelledcells{jctr};
    temp_labelledcells1d{jctr} = temp_labelledcells{jctr};
    temp_celllabels1b{jctr} = unique(temp_labelledcells{jctr});
    temp_celllabelno1b{jctr} = length(temp_celllabels1b{jctr});
    
    for kctr = 2:1:temp_celllabelno1b{jctr}
        
        tempcell = (temp_labelledcells1d{jctr} == ...
            temp_celllabels1b{jctr}(kctr));
        tempcell = imfill(tempcell,'holes');
        temp_labelledcells1b{jctr}( ...
            logical( ...
            (tempcell - ...
            (((temp_labelledcells1d{jctr} ~= ...
            temp_celllabels1b{jctr}(kctr)) .* ...
            (temp_labelledcells1d{jctr} > ...
            min(temp_celllabels1b{jctr}))))) > 0 ) ...
            ) = ...
            temp_celllabels1b{jctr}(kctr);
        
    end
    
    
    temp_labellednuclei_3D_2{jctr} = temp_nuclei_masks{jctr};
    temp_nucleilabels_3D_2{jctr} = unique(temp_labellednuclei_3D_2{jctr});
    temp_nucleilabelno_3D_2{jctr} = length(temp_nucleilabels_3D_2{jctr});
    
    temp_labelledcells2{jctr} = temp_labelledcells1b{jctr};
    temp_celllabels2{jctr} = unique(temp_labelledcells2{jctr});
    temp_celllabelno{jctr} = length(temp_celllabels2{jctr});
    
    %remove cells that have no or more than one nucleus/nuclei
    
    for kctr=2:1:temp_celllabelno{jctr}
        
        %this works out the NUMBER of nuclei in the cell
        temp_nuclei_in_cell = ...
            length( ...
            unique( ...
            bwlabeln( ...
            logical( ...
            repmat( ...
            (temp_labelledcells2{jctr} == temp_celllabels2{jctr}(kctr)) ...
            ,[1 1 frameno]) ...
            .*temp_labellednuclei_3D_2{jctr} ...
            ) ...
            ) ...
            ) ...
            ) - 1;
        
        if (temp_nuclei_in_cell >= 2)
            %first identify and delete the relevant nuclei
            temp_nucleiincelllabels_3D = ...
                unique(repmat( ...
                (temp_labelledcells2{jctr} == temp_celllabels2{jctr}(kctr)), ...
                [1 1 frameno]).*temp_labellednuclei_3D_2{jctr});
            for mctr=2:1:length(temp_nucleiincelllabels_3D)
                temp_labellednuclei_3D_2{jctr}( ...
                    temp_labellednuclei_3D_2{jctr} == ...
                    temp_nucleiincelllabels_3D(mctr) ...
                    ) = 0;
            end
            %also delete the cell
            temp_labelledcells2{jctr}( ...
                temp_labelledcells2{jctr} == ...
                temp_celllabels2{jctr}(kctr) ) = 0;
            
        elseif (temp_nuclei_in_cell == 0)
            %here, need only to delete the cell
            %the kth cell is the one that must be deleted!
            temp_labelledcells2{jctr}( ...
                temp_labelledcells2{jctr} == ...
                temp_celllabels2{jctr}(kctr)) = 0;            
        end
          
    end
    
    
    
    %Also need to clear any nuclei without any cellular overlap
    
    for kctr=2:1:temp_nucleilabelno_3D_2{jctr}
        
        if ( ...
                (sum(sum(sum( ...
                (temp_labellednuclei_3D_2{jctr} == ...
                temp_nucleilabels_3D_2{jctr}(kctr)) .* ...
                repmat(temp_labelledcells2{jctr},[1 1 frameno]) ...
                ))) == 0 ) ...
                )
            
            
            temp_labellednuclei_3D_2{jctr}( ...
                temp_labellednuclei_3D_2{jctr} == ...
                temp_nucleilabels_3D_2{jctr}(kctr) ) ...
                = 0;
            
        end
        
        
    end
    
    
    %Update the cell and nuclei masks according to the post-removed
    %results. 
    temp_cellmasksallcells(jctr,:,:) = temp_labelledcells2{jctr};
    temp_nucleimasksallcells(jctr,:,:,:) = temp_labellednuclei_3D_2{jctr};
    
    %recount the number of labels as some may have been removed
    temp_celllabels3{jctr} = unique(temp_labelledcells2{jctr});
    temp_celllabelno3(jctr) = length(temp_celllabels3{jctr});
    
    temp_nucleilabels3{jctr} = unique(temp_labellednuclei_3D_2{jctr});
    temp_nucleilabelno3(jctr) = length(temp_nucleilabels3{jctr});
    
    %generate the cellular and nuclear perimeters
    
    for kctr=2:1:temp_celllabelno3(jctr)
        
        temp_cellperimsallcells(jctr,:,:) = ...
            squeeze(temp_cellperimsallcells(jctr,:,:)) + ...
            bwperim(temp_labelledcells2{jctr} == ...
            temp_celllabels3{jctr}(kctr));
        
    end
    
    for kctr=2:1:temp_nucleilabelno3(jctr)
        
        temp_nucleiperimsallcells3D(jctr,:,:,:) = ...
            squeeze(temp_nucleiperimsallcells3D(jctr,:,:,:)) + ...
            bwperim(temp_labellednuclei_3D_2{jctr} == ...
            temp_nucleilabels3{jctr}(kctr));
        
        temp_nucleiperimsallcellscylinder(jctr,:,:) = ...
            bwperim( ...
            logical( ...
            squeeze(sum(temp_nucleiperimsallcells3D(jctr,:,:,:),4)) ...
            ));
        
    end
    
end


%% Process the foci

temp_cell_counter = 0;

temp_fsc_spot_counter_end = 0;
temp_fsc_spot_counter_start = 1;


for jctr = image_range
    
    temp_accepted_spots_fsc = zeros(framesize(1),framesize(2),frameno);

    %foci are stored in order of intensity so finding the first below the
    %cutoff determines all that should be considered
    temp_fsc_lastspot = ...
        find(spotvals_FISHchannel{jctr} < temp_fsc_cutoff,1) - 1;
    
    temp_fsc_spot_counter_end = ...
        temp_fsc_spot_counter_end + max(1,temp_fsc_lastspot);
    
    %find the index for each accepted foci from the previously determined
    %subscripts
    temp_fsc_indexes = ...
        sub2ind( [framesize(1) framesize(2) frameno], ...
        spotsubs_FISHchannel{jctr}(1:temp_fsc_lastspot,1), ...
        spotsubs_FISHchannel{jctr}(1:temp_fsc_lastspot,2), ...
        spotsubs_FISHchannel{jctr}(1:temp_fsc_lastspot,3) );
    
    %find the intensities for the accepted foci
    temp_fsc_vals = spotvals_FISHchannel{jctr}(1:temp_fsc_lastspot);
    
    %find the averaged intensities for the accepted foci
    temp_fsc_27avg = spot27avg_forfits_FISHchannel( ...
        temp_fsc_spot_counter_start:1:temp_fsc_spot_counter_end)';
    

    
    
    %loop over cells, find the corresponding nuclei and store the details
    %of the foci within them
    for cctr=2:1:temp_celllabelno3(jctr)
        
        temp_cell_counter = temp_cell_counter + 1;
        
        temp_cell_info(temp_cell_counter).cellid = temp_celllabels3{jctr}(cctr);
        temp_cell_info(temp_cell_counter).imageid = jctr;
        
        temp_cell_mask = squeeze( ...
            temp_cellmasksallcells(jctr,:,:) == ...
            temp_celllabels3{jctr}(cctr) );
        
        temp_cell_mask_3D_restricted = ...
            logical( ...
            cat(3, ...
            zeros(framesize(1),framesize(2), ...
            temp_allowedframes_FISH(1)-1), ...
            repmat(temp_cell_mask,1,1,length(temp_allowedframes_FISH)), ...
            zeros(framesize(1),framesize(2), ...
            frameno-temp_allowedframes_FISH(end)) ...
            ) ...
            );
        
        %identify the nucleus that goes with the cell
        
        temp_cell_nucleus_label = ...
            unique(temp_cell_mask.* ...
            squeeze(max(temp_nucleimasksallcells(jctr,:,:,:),[],4)));
        temp_cell_nucleus_label = ...
            temp_cell_nucleus_label(2:end);
        
        temp_cell_info(temp_cell_counter).nucleusid = ...
            temp_cell_nucleus_label;
        
        temp_nucleus_mask = squeeze( ...
            temp_nucleimasksallcells(jctr,:,:,:) == ...
            temp_cell_nucleus_label );
        
        temp_nucleus_mask_cyl = logical( ...
            sum( temp_nucleus_mask, 3 ) );
        
        temp_nucleus_mask_cyl_3D_restricted = ...
            logical( ...
            cat(3, ...
            zeros(framesize(1),framesize(2), ...
            temp_allowedframes_FISH(1)-1), ...
            repmat(temp_nucleus_mask_cyl,1,1,length(temp_allowedframes_FISH)), ...
            zeros(framesize(1),framesize(2), ...
            frameno-temp_allowedframes_FISH(end)) ...
            ) ...
            );
        
        temp_cyto_mask = temp_cell_mask - temp_nucleus_mask_cyl;
        
        temp_cyto_mask_3D_restricted = ...
            logical( ...
            cat(3, ...
            zeros(framesize(1),framesize(2), ...
            temp_allowedframes_FISH(1)-1), ...
            repmat(temp_cyto_mask,1,1,length(temp_allowedframes_FISH)), ...
            zeros(framesize(1),framesize(2), ...
            frameno-temp_allowedframes_FISH(end)) ...
            ) ...
            );
        
        %store some details of the cell in the temp_cell_info structure
        
        temp_nuclcentroid = regionprops(temp_nucleus_mask,'Centroid');
        temp_cell_info(temp_cell_counter).nuclcentroid = ...
            temp_nuclcentroid.Centroid;
        
        temp_cell_info(temp_cell_counter).cellarea = ...
            sum(temp_cell_mask(:));
        temp_cell_info(temp_cell_counter).cytoarea = ...
            sum(temp_cyto_mask(:));
        temp_cell_info(temp_cell_counter).nuclarea = ...
            sum(temp_nucleus_mask_cyl(:));
        temp_cell_info(temp_cell_counter).nuclvol = ...
            sum(temp_nucleus_mask(:));
        temp_cell_info(temp_cell_counter).nuclcellflatoverlap = ...
            sum(sum(temp_nucleus_mask_cyl.*temp_cell_mask));
        
        %find the foci that are within the cytoplasm of the cell
        temp_cyto_indexes = find(temp_cyto_mask_3D_restricted(:) == 1);
        temp_cyto_matches_fsc_logical = ...
            ismember(temp_fsc_indexes,temp_cyto_indexes);
        
        %find the foci that are within the nucleus of the cell
        temp_nucleuscyl_indexes = ...
            find(temp_nucleus_mask_cyl_3D_restricted(:) == 1);
        temp_nucleuscyl_matches_fsc_logical = ...
            ismember(temp_fsc_indexes,temp_nucleuscyl_indexes);
        
        
        %store details of the foci in the cell in the temp_cell_info
        %structure
        temp_cell_info(temp_cell_counter).cytofsc_dotindexes = ...
            temp_fsc_indexes(temp_cyto_matches_fsc_logical);
        
        temp_cell_info(temp_cell_counter).cytofsc_dotvals = ...
            temp_fsc_vals(temp_cyto_matches_fsc_logical);
        
        temp_cell_info(temp_cell_counter).cytofsc_dot27avg = ...
            temp_fsc_27avg(temp_cyto_matches_fsc_logical);
        
        temp_cell_info(temp_cell_counter).nucleuscylfsc_dotindexes = ...
            temp_fsc_indexes(temp_nucleuscyl_matches_fsc_logical);
        
        temp_cell_info(temp_cell_counter).nucleuscylfsc_dotvals = ...
            temp_fsc_vals(temp_nucleuscyl_matches_fsc_logical);
        
        temp_cell_info(temp_cell_counter).nucleuscylfsc_dot27avg = ...
            temp_fsc_27avg(temp_nucleuscyl_matches_fsc_logical);
       
        
        %find distances of accepted foci from closest point on cell and
        %nuclei perimeters
        
        temp_accepted_spots_fsc( ...
            temp_fsc_indexes(temp_cyto_matches_fsc_logical)) = 1;
        temp_accepted_spots_fsc( ...
            temp_fsc_indexes(temp_nucleuscyl_matches_fsc_logical)) = 1;
        
        
        [tempi,tempj,tempk] = ...
            ind2sub(size(temp_nucleus_mask), ...
            find(bwperim(temp_nucleus_mask == 1)));
        
        templen = length(tempi);
        

        if ~isempty(temp_cell_info(temp_cell_counter).cytofsc_dotindexes)
            
            [temp_xs,temp_ys,temp_zs] = ...
                ind2sub([framesize(1) framesize(2) frameno], ...
                temp_cell_info(temp_cell_counter).cytofsc_dotindexes);

            tempnc_xyzs = ...
                repmat(temp_cell_info(temp_cell_counter).nuclcentroid, ...
                [length(temp_xs) 1]);

            temp_cell_info(temp_cell_counter).cytofsc_diststonuccent = ...
                sqrt( ...
                (temp_xs - tempnc_xyzs(:,2)).^2 + ...
                (temp_ys - tempnc_xyzs(:,1)).^2 + ...
                ((temp_zs - tempnc_xyzs(:,3))*1.2928).^2 ...
                );
            %NB HARD CODED RELATIVE VOXEL SIZES HERE
            
            tempdists = ...
                zeros(size(temp_cell_info(temp_cell_counter).cytofsc_dotindexes));
            tempdists2 = zeros(1,templen);
                        
            for tlctr = 1:1:length(temp_cell_info(temp_cell_counter).cytofsc_dotindexes)
                
                for tmctr = 1:1:templen
                    tempdists2(tmctr) = ...
                        sqrt( ...
                        (temp_xs(tlctr)-tempi(tmctr))^2 + ...
                        (temp_ys(tlctr)-tempj(tmctr))^2 + ...
                        ((temp_zs(tlctr)-tempk(tmctr))*1.2928)^2 ...
                        );
                    %NB HARD CODED RELATIVE VOXEL SIZES HERE
                    
                end
                tempdists(tlctr) = min(tempdists2);
                
            end
            
            temp_cell_info(temp_cell_counter).cytofsc_diststonucedge = ...
                tempdists;
            
        else
            
            temp_cell_info(temp_cell_counter).cytofsc_diststonuccent = [];
            temp_cell_info(temp_cell_counter).cytofsc_diststonucedge = [];
            
        end
        
        
        if ~isempty(temp_cell_info(temp_cell_counter).nucleuscylfsc_dotindexes)
            
            [temp_xs,temp_ys,temp_zs] = ...
                ind2sub([framesize(1) framesize(2) frameno], ...
                temp_cell_info(temp_cell_counter).nucleuscylfsc_dotindexes);
            tempnc_xyzs = ...
                repmat(temp_cell_info(temp_cell_counter).nuclcentroid, ...
                [length(temp_xs) 1]);
            
            temp_cell_info(temp_cell_counter).nucleuscylfsc_diststonuccent = ...
                sqrt( ...
                (temp_xs - tempnc_xyzs(:,2)).^2 + ...
                (temp_ys - tempnc_xyzs(:,1)).^2 + ...
                ((temp_zs - tempnc_xyzs(:,3))*1.2928).^2 ...
                );
            %NB voxel sizes are hard-coded here!
            
            tempdists = ...
                zeros(size(temp_cell_info(temp_cell_counter).nucleuscylfsc_dotindexes));
            tempdists2 = zeros(1,templen);
            
            
            for tlctr = 1:1:length(temp_cell_info(temp_cell_counter).nucleuscylfsc_dotindexes)
                
                
                for tmctr = 1:1:templen
                    tempdists2(tmctr) = ...
                        sqrt( ...
                        (temp_xs(tlctr)-tempi(tmctr))^2 + ...
                        (temp_ys(tlctr)-tempj(tmctr))^2 + ...
                        ((temp_zs(tlctr)-tempk(tmctr))*1.2928)^2 ...
                        );
                    %NB HARD CODED RELATIVE VOXEL SIZES HERE
                    
                end
                tempdists(tlctr) = min(tempdists2);
                
            end
            
            temp_cell_info(temp_cell_counter).nucleuscylfsc_diststonucledge = ...
                tempdists;
            
        else
            
            temp_cell_info(temp_cell_counter).nucleuscylfsc_diststonuccent = [];
            temp_cell_info(temp_cell_counter).nucleuscylfsc_diststonucedge = [];
            
        end
        
        
        
        
        
        
    end
    
    
    temp_fsc_spot_counter_start = temp_fsc_spot_counter_end + 1;
    

    %create images with increased-intenisty DAPI (blue) and FISH (green) 
    %signal (for better viewing); nuclear perimeters and cell perimeters
    %(red lines); and foci locations (red diamonds). These images are
    %useful for inspection to make sure that the chosen parameters are
    %finding cells and foci well.
    tempRGBim_DNCASF{jctr} = zeros(framesize(1),framesize(2),frameno);
    
    tempRGBim_DNCASF{jctr}(:,:,:,3) = 5*temp_DAPI_scaled{jctr};
    
    tempRGBim_DNCASF{jctr}(:,:,:,2) = 4*temp_FSC_scaled{jctr};
    
    tempRGBim_DNCASF{jctr}(:,:,:,1) = ...
        logical( ...
        repmat(squeeze(temp_nucleiperimsallcellscylinder(jctr,:,:)), ...
        [1 1 frameno]) + ...
        repmat(squeeze(temp_cellperimsallcells(jctr,:,:)), ...
        [1 1 frameno]) + ...
        imdilate(temp_accepted_spots_fsc,strel('diamond',1)) ...
        );
    

    
    
end


%% montages of the images with outlines and accepted spots

%the number of images in a montage and rows and columns should be set to
%fit within the size of the monitor being used
montit = 8;
montrows = 2;
montcols = 4;

slmin = 1;
slmax = frameno;

for ictr = 1:1:ceil(image_no/montit)
   
    %position of the figure should be set to fit within the size of the
    %monitor being used
    figure('position',[20 50 2500 1300])
    
    istart = (ictr-1)*montit + 1;
    
    iend = istart + montit - 1;
    
    if iend > image_no
        iend = istart + rem(image_no,montit) - 1;
    end
    
    temp_montage_collation1 = ...
        zeros(framesize(1),framesize(2),3,iend-istart+1);
    
    for jctr = istart:1:iend
        
        temp_montage_collation1(:,:,:,jctr-istart+1) = ...
            squeeze(tempRGBim_DNCASF{jctr}(:,:,1,:));
        
    end
    
    
    temp_montslider1 = uicontrol('Style','slider','Min',slmin, ...
        'Max',slmax, ...
        'SliderStep',[1 1]./(slmax - slmin),'Value',1, ...
        'position',[20 20 200 20], ...
        'callback',{@recon3DSliderCallback_3Dcolournoscalemontage, ...
        tempRGBim_DNCASF,istart,iend,montrows,montcols});
    
    montage(temp_montage_collation1,'size',[montrows montcols])
    
    
end


%% Quantize the Foci

%find the median of the average intensity of the 27 pixels around each foci
temp_median27avg_fsc = ...
    median( ...
    vertcat( ...
    vertcat(temp_cell_info(:).cytofsc_dot27avg), ...
    vertcat(temp_cell_info(:).nucleuscylfsc_dot27avg) ...
    ));

%find the number of RNA assumed to be in each of the foci

for cctr=1:1:length(temp_cell_info)
    
    temp_cell_info(cctr).cytofsc_RNA27avg = ...
        round( ...
        temp_cell_info(cctr).cytofsc_dot27avg / ...
        temp_median27avg_fsc );
    
    temp_cell_info(cctr).nucleusccylfsc_RNA27avg = ...
        round( ...
        temp_cell_info(cctr).nucleuscylfsc_dot27avg / ...
        temp_median27avg_fsc );
    
end


%% Save the temp_cell_info structure
%this contains the most useful data from the analysis
%It is also possible to save the full session for further analysis

save([dataloaddir 'temp_cell_info.mat'],'temp_cell_info','-v7.3')
