# Supplementary material for: Antisense transcription‐dependent chromatin signature modulates sense transcript dynamics
Source: Mol Syst Biol. 2018 Feb 12;14(2):e8007. doi: 10.15252/msb.20178007 (PMC5810148; doi:10.15252/msb.20178007)
Supplement: Supplementary file 3 — Code EV1 [file MSB-14-e8007-s003.zip › MSB-17-8007_ComputerCodeEV1/Dot_counting/DetermineCutoffs.m]

%% Publication version of the script for determining the threshold

%% Load the previously-saved foci details

%should be set to the directory where the preanalysis was stored for the
%strain and experiment under consideration:
dataloaddir = 'C:\ANALYSIS_DIR_FOR_DATA_SET\';

%should be set to the directory where the preanalysis was stored for the
%control knockout set corresponding to the strain and experiment under
%consideration
ctrlloaddir = 'C:\ANALYSIS_DIR_FOR_CTRLKO_SET\';


loadfile = 'wholeworkspace.mat';

data_data = load([dataloaddir loadfile]);
data_ctrl = load([ctrlloaddir loadfile]);


%% Construct the histograms

temphistedges = 0:250:70000;

[firstch_ctrl_histvals,firstch_ctrl_histedges] = ...
    histcounts(data_ctrl.allfirstchannelspotvals,temphistedges, ...
    'Normalization','probability');

[firstch_data_histvals,firstch_data_histedges] = ...
    histcounts(data_data.allfirstchannelspotvals,temphistedges, ...
    'Normalization','probability');


%% Display the histograms and ratios

%histogram of both data and control with y axis on a log scale
figure
bar(mean([firstch_ctrl_histedges(1:end-1); firstch_ctrl_histedges(2:end)])', ...
    [firstch_data_histvals; firstch_ctrl_histvals]')
set(gca,'yscale','log')
legend('data','ctrl')
xlabel('intensity')
ylabel('probability')
title('first spot channel intensities, data vs knockout control')

%ratio of probabilities in each histogram bin
figure
bar(mean([firstch_ctrl_histedges(1:end-1); firstch_ctrl_histedges(2:end)]), ...
    firstch_data_histvals./firstch_ctrl_histvals)
title('first spot channel data:ctrl probability of intensity')
xlabel('intensity')
ylabel('ratio of probabilities')


%% Obtain a tentative cutoff value
%Manual inspection of the histogram and ratio figures was also used to
%adjust the cutoff in the case of obvious outliers such as a single bin
%that was much higher or lower than the surrounding bins
%The cutoff value is also generally taken as the mean of the tentative
%cutoff values taken from a single experiment

temp_ratios = firstch_data_histvals./firstch_ctrl_histvals;

temp_rat_loc = find(temp_ratios > 10,1);

tentative_cutoff = ...
    mean([firstch_ctrl_histedges(temp_rat_loc) ...
    firstch_ctrl_histedges(temp_rat_loc+1)]);
