# Supplementary material for: Antisense transcription‐dependent chromatin signature modulates sense transcript dynamics
Source: Mol Syst Biol. 2018 Feb 12;14(2):e8007. doi: 10.15252/msb.20178007 (PMC5810148; doi:10.15252/msb.20178007)
Supplement: Supplementary file 3 — Code EV1 [file MSB-14-e8007-s003.zip › MSB-17-8007_ComputerCodeEV1/Dot_counting/FindAndAnalyseSpots.m]

function FindAndAnalyseSpots(opendir, openfilept1, openfilept2, ...
    savebit, radius_for_max_detection, spotChannel, DAPIChannel)
%function to perform preanalysis by detecting foci designed to be run on a
%particular set of images number 01, 02, ... with names [openfilept1
%number openfilept2]

%input arguments:
%opendir - string, the directory in which the deconvolved image files are stored
%openfilept1 - string, the part of the file name before the numebering
%openfilept2 - string, the part of the file name after the numbering
%  (e.g. the first file is [openfilept1 '01' openfilept2]
%savebit - string, subdirectory name beginning for saving of results
%radius_for_max_detection - number, radius for detecting maxima as foci
%spotChannel - number, which channel of the original image the foci are in
%DAPIChannel - number, channel of original image with DAPI staining

%example calling of this function:
%FindAndAnalyseSpots_Clean('C:\FISH\DATASET1\','130717_ADH4_2hG_GAL10Scy5_GAL1Scy3_1_','_R3D_D3D.dv','ANALYSISDIR\',1,2,1)


%add path for the MIJI scripts
%should point to the directory where FIJI is installed and the subfolder
%where the MIJI scripts are
addpath('C:\FIJI\Fiji.app\scripts')

%add path for the maxima detection
%Should point ot the directory where Piotr's Matlab Toolbox is installed
addpath(genpath('C:\Toolbox_Piotr'))

%create a subdirectory in which to save the analysis
analysisdir = [opendir savebit openfilept1 '\'];
mkdir(analysisdir)


%find the number of files in a set (look at the directory and find how many
%files have matching starts and ends)

maxinamelen = 80; %sometimes the window name is shortened - this may differ
                  %on different platforms
                  
dirlist = dir(opendir);
dirnames = {dirlist.name};
matchlocs1 = strfind(dirnames,openfilept1);
matchlocs2 = strfind(dirnames,openfilept2);
matches1 = ~cellfun('isempty',matchlocs1);
matches2 = ~cellfun('isempty',matchlocs2);
matches3 = zeros(size(matches2));
for i=1:1:length(dirnames)
    
    if (isempty(matchlocs1{i}) || isempty(matchlocs2{i}))
        middlebits{i} = [];
        matches3(i) = 0;
    else
        middlebits{i} = dirnames{i}((length(openfilept1)+1):(end-length(openfilept2)));
        if ismember(middlebits{i},'0123456789')
            matches3(i) = 1;
        end
    end
    
end

image_no = sum(matches1.*matches2.*matches3);

image_range = 1:1:image_no;


%open a MIJI session
miji_session = Miji;

%Try to clear memory - sometimes helps when running multiple instances
MIJ.run('Collect Garbage')

%obtain image sizes by opening a single image from the set
openfile = [openfilept1 num2str(1,'%0.2d') openfilept2];
bfruncmd1 = 'Bio-Formats Windowless Importer';
bfruncmd2 = ['open=[' regexprep(opendir,'\\','\\\') openfile ']'];
MIJ.run(bfruncmd1,bfruncmd2)
MIJ.run('Split Channels')
c1_imagename = ['C1-' openfile];
if(length(c1_imagename) > maxinamelen)
    c1_imagename = c1_imagename(1:maxinamelen);
end
channel1 = MIJ.getImage(c1_imagename);

MIJ.run('Close All')

framesize = [size(channel1,1) size(channel1,2)];
frameno = size(channel1,3);

channelno = 2; %DAPI channel + FISH channel
%some data sets have 3 channels, this script analyses only one of them

%set up storage for all images and channels
allchannelsallimages = ...
    zeros(image_no,framesize(1),framesize(2),frameno,channelno);


%import the image data for a set 
for j=image_range
    
    %open an image
    openfile = [openfilept1 num2str(j,'%0.2d') openfilept2];
    bfruncmd1 = 'Bio-Formats Windowless Importer';
    bfruncmd2 = ['open=[' regexprep(opendir,'\\','\\\') openfile ']'];
    MIJ.run(bfruncmd1,bfruncmd2)
    
    %split the channels
    MIJ.run('Split Channels')
    
    CH1_windowname = ['C1-' openfile];
    if (length(CH1_windowname) > maxinamelen)
        CH1_windowname = CH1_windowname(1:maxinamelen);
    end
    
    ij.IJ.selectWindow(CH1_windowname);
    
    %import the first channel
    channel1_int = MIJ.getImage(CH1_windowname);
    
    
    CH2_windowname = ['C2-' openfile];
    if (length(CH2_windowname) > maxinamelen)
        CH2_windowname = CH2_windowname(1:maxinamelen);
    end
    
    ij.IJ.selectWindow(CH2_windowname);
    
    %import the second channel
    channel2_int = MIJ.getImage(CH2_windowname);
    
    if (spotChannel == 3) || (DAPIChannel == 3)
       
        CH3_windowname = ['C3-' openfile];
        if (length(CH1_windowname) > maxinamelen)
            CH3_windowname = CH3_windowname(1:maxinamelen);
        end
        
        channel3_int = MIJ.getImage(CH3_windowname);
        
    end
    
    MIJ.run('Close All')
    
    %always store DAPI in the first 'channel' of allchannelsallimages
    %and the FISH channel in the second
    if DAPIChannel == 1
        allchannelsallimages(j,:,:,:,1) = channel1_int;
        if spotChannel == 2
            allchannelsallimages(j,:,:,:,2) = channel2_int;
        elseif spotChannel == 3
            allchannelsallimages(j,:,:,:,2) = channel3_int;
        else
            disp('spotChannel was improperly specified; exiting.')
            return;
        end
    elseif DAPIChannel == 2
        allchannelsallimages(j,:,:,:,1) = channel2_int;
        if spotChannel == 1
            allchannelsallimages(j,:,:,:,2) = channel1_int;
        elseif spotChannel == 3
            allchannelsallimages(j,:,:,:,2) = channel3_int;
        else
            disp('spotChannel was improperly specified; exiting.')
            return;
        end
    elseif DAPIChannel == 3
        allchannelsallimages(j,:,:,:,1) = channel3_int;
        if spotChannel == 1
            allchannelsallimages(j,:,:,:,2) = channel1_int;
        elseif spotChannel == 2
            allchannelsallimages(j,:,:,:,2) = channel2_int;
        else
            disp('spotChannel was improperly specified; exiting.')
            return;
        end
    else
        disp('DAPIChannel was improperly specified; exiting.')
        return;
    end
    
        
end

%exit MIJI session
MIJ.exit


%loop over images and subtract background

for i=image_range
   
    %form and subtract background from the first channel
    tempmat1 = squeeze(allchannelsallimages(i,:,:,:,1));
    
    tempmat1median = median(tempmat1(:));
    tempmat1background = tempmat1(tempmat1 <= tempmat1median);
    tempmat1background_fakestd = ...
        sqrt( ...
        (1/(length(tempmat1background)-1)) * ...
        sum((tempmat1background - tempmat1median).^2) ...
        );
    
    allchannelsallimages(i,:,:,:,1) = ...
        allchannelsallimages(i,:,:,:,1) - ...
        (tempmat1median + tempmat1background_fakestd);
    
    %form and subtract background from the second channel
    tempmat1 = squeeze(allchannelsallimages(i,:,:,:,2));
    
    tempmat1median = median(tempmat1(:));
    tempmat1background = tempmat1(tempmat1 <= tempmat1median);
    tempmat1background_fakestd = ...
        sqrt( ...
        (1/(length(tempmat1background)-1)) * ...
        sum((tempmat1background - tempmat1median).^2) ...
        );
    
    allchannelsallimages(i,:,:,:,2) = ...
        allchannelsallimages(i,:,:,:,2) - ...
        (tempmat1median + tempmat1background_fakestd);
        
end

%set all negative pixels following background subtraction to zero
allchannelsallimages(allchannelsallimages < 0) = 0;


%Identify all of the foci

allspots_FISHchannel = ...
    zeros([image_no framesize(1) framesize(2) frameno]);

spotsubs_FISHchannel = {};
spotvals_FISHchannel = {};

for j=image_range
   
    [spotsubs_FISHchannel{j},spotvals_FISHchannel{j}] = ...
        nonMaxSupr( ...
        squeeze(allchannelsallimages(j,:,:,:,2)), ...
        radius_for_max_detection,0);
    
end

allfirstchannelspotvals = vertcat(spotvals_FISHchannel{:});


%find the mean around the centre of each of the foci

spotctr = 0;

for jctr=1:1:length(image_range)

    
    for ictr = 1:1:length(spotvals_FISHchannel{image_range(jctr)})
        
        spotctr = spotctr + 1;
        
        small_around_spot = zeros(3,3,3);
        
        tempival_upper = ...
            spotsubs_FISHchannel{image_range(jctr)}(ictr,1) + 1;
        tempival_lower = ...
            spotsubs_FISHchannel{image_range(jctr)}(ictr,1) - 1;
        tempjval_upper = ...
            spotsubs_FISHchannel{image_range(jctr)}(ictr,2) + 1;
        tempjval_lower = ...
            spotsubs_FISHchannel{image_range(jctr)}(ictr,2) - 1;
        tempkval_upper = ...
            spotsubs_FISHchannel{image_range(jctr)}(ictr,3) + 1;
        tempkval_lower = ...
            spotsubs_FISHchannel{image_range(jctr)}(ictr,3) - 1;
        
        if tempival_upper > framesize(1)
            tempival_upper = framesize(1);
        end
        if tempival_lower < 1;
            tempival_lower = 1;
        end
       
        if tempjval_upper > framesize(2)
            tempjval_upper = framesize(2);
        end
        if tempjval_lower < 1;
            tempjval_lower = 1;
        end
        
        if tempkval_upper > frameno
            tempkval_upper = frameno;
        end
        if tempkval_lower < 1
            tempkval_lower = 1;
        end
            
        small_around_spot = squeeze( ...
            allchannelsallimages(image_range(jctr), ...
            tempival_lower:tempival_upper, ...
            tempjval_lower:tempjval_upper, ...
            tempkval_lower:tempkval_upper, ...
            spotChannel));
            
        
        
        
        spot27avg_forfits_FISHchannel(spotctr) = ...
            mean(mean(mean( ...
            small_around_spot )));
        
    end
    
    
end
    
%clear the MIJI session otherwise it will interfere with saving
clear miji_session

%save the detected foci for later processing
save([analysisdir 'wholeworkspace.mat'],'-v7.3')
