# Supplementary material for: Antisense transcription‐dependent chromatin signature modulates sense transcript dynamics
Source: Mol Syst Biol. 2018 Feb 12;14(2):e8007. doi: 10.15252/msb.20178007 (PMC5810148; doi:10.15252/msb.20178007)
Supplement: Supplementary file 3 — Code EV1 [file MSB-14-e8007-s003.zip › MSB-17-8007_ComputerCodeEV1/FISH_simulations/degradation_confidenceIntervals.m]

%%
% README
% In order to run this script, you will need to first run the latin
% hypercube parameter search using the script cuda_paramSearchSeparate
% and the raw data. The output from that is then used in this script

%%

load deg_confIntsNew.mat;
GAL1_strains = {'HAS','HASbre1','HASset3','LAS','LASbre1','LASset3'};

%% Produce random representative distribution of degradation rates
GAL1_prodHists = cell(length(GAL1_strains),1);
GAL1_nucHists = cell(length(GAL1_strains),1);

GAL1_prodRates = zeros(length(GAL1_strains),1);
GAL1_nucRates = zeros(length(GAL1_strains),1);
GAL1_degRates = zeros(length(GAL1_strains),10000);

for i=1:length(GAL1_strains)
    strain = GAL1_strains{i};
    conf_it = find(strcmp(deg_confIntsNew.textdata,GAL1_strains{i}));
    if isempty(conf_it)
        continue;
    end
    
    param_fileName = %Name of output file from cuda_paramSearchSeparate goes here
    
    
    param_data = importdata(param_fileName);
    param_data = param_data.data;
    sim_deg = param_data(1,5);
    
    bounds_diff = deg_confIntsNew.upperBounds(conf_it)-deg_confIntsNew.lowerBounds(conf_it);
    sigma = deg_confIntsNew.SD(conf_it);
    alpha = 0.5*((1/(4*sigma*sigma))-1);
    deg_rateDist = deg_confIntsNew.lowerBounds(conf_it)+(betarnd(alpha,alpha,size(param_data,1),1)*bounds_diff);
    
    param_data(:,1) = param_data(:,1).*(deg_rateDist/sim_deg);
    param_data(:,2) = param_data(:,2).*(deg_rateDist/sim_deg);
    param_data(:,3) = param_data(:,3).*(deg_rateDist/sim_deg);
    param_data(:,4) = param_data(:,4).*(deg_rateDist/sim_deg);
    param_data(:,5) = param_data(:,5).*(deg_rateDist/sim_deg);
    
    nuc_params = sortrows(param_data,6);
    GAL1_bestNucParams(i,:)=nuc_params(1,1:5);
    nuc_params = nuc_params(1:10000,1:6);
    
    cyt_params = sortrows(param_data,7);
    GAL1_degRates(i,:) = cyt_params(1:10000,5);
    GAL1_bestCytParams(i,:)=cyt_params(1,1:5);
    cyt_params = cyt_params(1:10000,[1,2,3,4,5,7]);
    
    GAL1_nucHists{i}=nuc_params(:,4);
    GAL1_prodHists{i} = cyt_params(:,1).*cyt_params(:,3)./(cyt_params(:,1)+cyt_params(:,2));
    
    [~,hist_bins] = hist(cyt_params(:,1).*cyt_params(:,3)./((cyt_params(:,1)+cyt_params(:,2))),1000);
    [~,b] = max(smooth(hist(cyt_params(:,1).*cyt_params(:,3)./((cyt_params(:,1)+cyt_params(:,2))),1000),100));
    mode_prodRate = (hist_bins(b)+hist_bins(b-1))/2;
    GAL1_prodRates(i) = mode_prodRate;
    
    [~,hist_bins] = hist(nuc_params(:,4),1000);
    [~,b] = max(smooth(hist(nuc_params(:,4),1000),100));
    mode_nucRate = (hist_bins(b)+hist_bins(b-1))/2;
    GAL1_nucRates(i) = mode_nucRate;
    
end
%%
for i=1:length(GAL1_strains)
    % for i=1:1
    strain1_file = strcat('averaged_',GAL1_strains{i},'_GAL1.txt');%Ouptut file from cuda_paramSearchSeparate.cu
    strain1_data = importdata(strain1_file);
    
    fig1 = figure('Position',[100 100 1500 500]);
    subplot(1,5,1);
    bar(0:49,sum(strain1_data,2));xlim([-0.5 10.5]);ylim([0 1]);
    xlabel('GAL1 Nuclear RNA');
    ylabel('Relative frequency');
    title(GAL1_strains{i});
    
    subplot(1,5,2);
    bar(0:49,sum(strain1_data,1));xlim([-0.5 50.5]);ylim([0 .3]);
    title(GAL1_strains{i});
    xlabel('GAL1 Cytoplasmic RNA');
    ylabel('Relative frequency');
    
    
    
    subplot(1,5,3);
    histogram(GAL1_prodHists{i},'BinWidth',0.001,'Normalization','pdf');xlim([0 1]);
    xlabel('GAL1 Mean Production Rate');
    ylabel('Probability density');
    title([num2str(GAL1_prodRates(i)),' per min']);
    
    subplot(1,5,4);
    histogram(GAL1_nucHists{i},'BinWidth',0.01,'Normalization','pdf');xlim([0 4]);
    xlabel('GAL1 Nuclear Processing Rate');
    ylabel('Probability density');
    title([num2str(GAL1_nucRates(i)),'kb per min']);
    
    
    subplot(1,5,5);
    h2 = histogram(GAL1_degRates(i,:),'Normalization','pdf');
    [~,hist_bins] = hist(GAL1_degRates(i,:));
    [~,b] = max(hist(GAL1_degRates(i,:)));
    title(['Half-life: ',num2str(log(2)/((hist_bins(b)+hist_bins(b-1))/2)),' min']);
    %     xlim ([0.035 0.065]);
    xlabel('GAL1 mRNA degradation Rate');
    ylabel('Probability density');
    %     title('Simulated distribution of degradation rates');
    suptitle('Degradation Rate within CI');
    fig_name = strcat('averaged_',GAL1_strains{i},'_GAL1DegCI.png');
    
    %     print(gcf,fig_name);
    
end

%%

GAL1_prodSEM = zeros(1,6);
for i=1:6
    GAL1_prodSEM(i) = std(GAL1_prodHists{i})/length(GAL1_prodHists{i});
end

GAL1_nucSEM = zeros(1,6);
for i=1:6
    GAL1_nucSEM(i) = std(GAL1_nucHists{i})/length(GAL1_nucHists{i});
end


figure();
bar(GAL1_prodRates,'k');
hold on;
% errorbar(GAL1_prodRates,GAL1_prodSEM,'k.');
set(gca,'XTickLabel',GAL1_strains);
ylabel('Mean Production rate (per min)');

figure();
bar(GAL1_nucRates,'k');
hold on;
% errorbar(GAL1_prodRates,GAL1_prodSEM,'k.');
set(gca,'XTickLabel',GAL1_strains);
ylabel('Elongation/Export rate (kb per min)');

figure();
bar((deg_confIntsNew.lowerBounds+deg_confIntsNew.upperBounds)/2,'k');
hold on;
errorbar((deg_confIntsNew.lowerBounds+deg_confIntsNew.upperBounds)/2,((deg_confIntsNew.upperBounds-deg_confIntsNew.lowerBounds)/2)/1.96,'.k');
set(gca,'XTickLabel',deg_confIntsNew.textdata);
ylabel('Degradation rate (per min)');
