# Supplementary material for: Antisense transcription‐dependent chromatin signature modulates sense transcript dynamics
Source: Mol Syst Biol. 2018 Feb 12;14(2):e8007. doi: 10.15252/msb.20178007 (PMC5810148; doi:10.15252/msb.20178007)
Supplement: Supplementary file 3 — Code EV1 [file MSB-14-e8007-s003.zip › MSB-17-8007_ComputerCodeEV1/FISH_simulations/display_fitsDegradationCI.m]

load meredith_degRates.mat;
gene_list = {'Atp4','Gcv3','Hms2','Tim17','Ura4'};
levels_antisenseTotal = [0.09,0.36,3.1,0.008,0.38];
levels_antisense3Prime = [7,19,382,2,34];

%% Produce random representative distribution of degradation rates
best_nucParams = cell(length(gene_list),1);
best_cytParams = cell(length(gene_list),1);

nuc_paramHists = cell(length(gene_list),1);
cyt_paramHists = cell(length(gene_list),1);
deg_paramHists = cell(length(gene_list),1);

prod_rates = nan(size(gene_list));
nuc_rates = nan(size(gene_list));
deg_rates = nan(size(gene_list));

for i=1:length(gene_list)

    conf_it = find(strcmp(degradation_rates.gene_names,upper(gene_list{i}))); %#ok<STCI>
    if degradation_rates.deg_rates(conf_it)<0
        disp(gene_list{i});
        continue;
    end
    if isempty(conf_it)
        disp(gene_list{i});
        continue;
    end
    try
        param_fileName = strcat('./BY/',upper(gene_list{i}),'_averagedGFPNoZeros20171107.out');
        param_data = importdata(param_fileName);
    catch
        param_fileName = strcat('./BY/',upper(gene_list{i}),'_averagedGFPNoZeros20171108.out');
        param_data = importdata(param_fileName);
    end
    param_data = param_data.data;
    sim_deg = param_data(:,5);
    
    bounds_diff = degradation_rates.upper_limits(conf_it)-degradation_rates.lower_limits(conf_it);
    sigma = (bounds_diff)*sqrt(12)/(2*1.96);
    alpha = 0.5*((1/(4*sigma*sigma))-1);
    deg_paramHists{i} = degradation_rates.lower_limits(conf_it)+(betarnd(alpha,alpha,size(param_data,1),1)*bounds_diff);
    
    param_dataCyt=zeros(size(param_data));
    param_dataCyt(:,1) = param_data(:,1).*(deg_paramHists{i}./sim_deg);
    param_dataCyt(:,2) = param_data(:,2).*(deg_paramHists{i}./sim_deg);
    param_dataCyt(:,3) = param_data(:,3).*(deg_paramHists{i}./sim_deg);
    param_dataCyt(:,4) = param_data(:,4).*(deg_paramHists{i}./sim_deg);
    param_dataCyt(:,5) = param_data(:,5).*(deg_paramHists{i}./sim_deg);
    param_dataCyt(:,6) = param_data(:,6);
    param_dataCyt(:,7) = param_data(:,7);
    
    nuc_params = sortrows(param_data,6);
    best_nucParams{i}=nuc_params(1,1:5);
    nuc_params = nuc_params(1:10000,1:6);
    
    cyt_params = sortrows(param_dataCyt,7);
    best_cytParams=cyt_params(1,1:5);
    cyt_params = cyt_params(1:10000,[1,2,3,4,5,7]);
        
    nuc_paramHists{i}=nuc_params(:,4);
    cyt_paramHists{i}=((cyt_params(:,1).*cyt_params(:,3))./(cyt_params(:,1)+cyt_params(:,2)));
    
    
    [~,hist_bins] = hist(cyt_params(:,1).*cyt_params(:,3)./((cyt_params(:,1)+cyt_params(:,2))),1000);
    [~,b] = max(smooth(hist(cyt_params(:,1).*cyt_params(:,3)./((cyt_params(:,1)+cyt_params(:,2))),1000),100));
    mode_prodRate = (hist_bins(b)+hist_bins(b-1))/2;
    prod_rates(i) = mode_prodRate;
    
    [~,hist_bins] = hist(nuc_params(:,4),1000);
    [~,b] = max(smooth(hist(nuc_params(:,4),1000),100));
    mode_initPerNucRate = (hist_bins(b)+hist_bins(b-1))/2;
    nuc_rates(i) = mode_initPerNucRate;
    
    deg_rates(i) = degradation_rates.deg_rates(conf_it);
    
    idx = nuc_params(:,4)<=0.5;


    [~,hist_bins] = hist(((nuc_params(idx,1).*nuc_params(idx,3))./(nuc_params(idx,1)+nuc_params(idx,2)))./nuc_params(idx,4),1000);
    [~,b] = max(smooth(hist(((nuc_params(idx,1).*nuc_params(idx,3))./(nuc_params(idx,1)+nuc_params(idx,2)))./nuc_params(idx,4),1000),100));
    mode_initPerNucRate = (hist_bins(b)+hist_bins(b-1))/2;
    nuc_rates(i) = mode_initPerNucRate;
    title(num2str(mode_initPerNucRate));
end
%%

    

for i=1:length(gene_list)
    
    if isnan(prod_rates(1,i))
        continue;
    end
% for i=1:1
    strain1_file = strcat('./BY/averaged_BY_',gene_list{i},'NoZeros.txt');%Ouptut file from cuda_paramSearchSeparate.cu
    strain1_data = importdata(strain1_file);
    
   fig1 = figure('Position',[100 100 1500 500]);
    subplot(1,2,1);
    bar(0:49,sum(strain1_data,2));xlim([-0.5 10.5]);ylim([0 1]);
    xlabel('Nuclear RNA');
    ylabel('Relative frequency');
    title(gene_list{i});
    
    subplot(1,2,2);
    bar(0:49,sum(strain1_data,1));xlim([-0.5 50.5]);ylim([0 .3]);
    title(gene_list{i});
    xlabel('Cytoplasmic RNA');
    ylabel('Relative frequency');
    
%     fig_name = strcat('averaged_',gene_list{i},'_distributions.png');
    
end

%% 

figure();
plot(log10(levels_antisense3Prime(:)),1./(nuc_rates(:)),'k.','markersize',24);hold on;
text(log10(levels_antisense3Prime(:)),1./(nuc_rates(:)),gene_list,'fontsize',24);
grid on;
xlabel('log - 3-Prime antisense levels','fontsize',24);
ylabel('Nuclear Processing Rate / Mean Production Rate','fontsize',24);
