# Supplementary material for: Antisense transcription‐dependent chromatin signature modulates sense transcript dynamics
Source: Mol Syst Biol. 2018 Feb 12;14(2):e8007. doi: 10.15252/msb.20178007 (PMC5810148; doi:10.15252/msb.20178007)
Supplement: Supplementary file 3 — Code EV1 [file MSB-14-e8007-s003.zip › MSB-17-8007_ComputerCodeEV1/FISH_simulations/display_mRNAShutdownAS.m]

%% Extract measurements from Northern blots showing decay of GAL1, plot data for each strain and fit to exponential decay curve

load 'GAL1_AS_shutdown.mat';

GAL1_normLevels = nan(6,9,10);

for j=1:6
    for i=1:size(GAL1_levelLAS,2)
        GAL1_normLevels(j,i,1)=GAL1_levelLAS(j,i)/GAL1_levelLAS(1,i);
    end
    for i=1:size(GAL1_levelHAS,2)
        GAL1_normLevels(j,i,2)=GAL1_levelHAS(j,i)/GAL1_levelHAS(1,i);
    end
    for i=1:size(GAL1_levelLASset3,2)
        GAL1_normLevels(j,i,3)=GAL1_levelLASset3(j,i)/GAL1_levelLASset3(1,i);
    end
    for i=1:size(GAL1_levelHASset3,2)
        GAL1_normLevels(j,i,4)=GAL1_levelHASset3(j,i)/GAL1_levelHASset3(1,i);
    end
    for i=1:size(GAL1_levelLASbre1,2)
        GAL1_normLevels(j,i,5)=GAL1_levelLASbre1(j,i)/GAL1_levelLASbre1(1,i);
    end
    for i=1:size(GAL1_levelHASbre1,2)
        GAL1_normLevels(j,i,6)=GAL1_levelHASbre1(j,i)/GAL1_levelHASbre1(1,i);
    end
        
end

%%

time_points = [0,5,10,20,30,60];
GAL1_strains={'LAS','HAS','LASset3','HASset3','LASbre1','HASbre1'};
figure();
deg_lower = zeros(size(GAL1_strains,1),1);
deg_upper = zeros(size(GAL1_strains,1),1);
deg_rmse = zeros(size(GAL1_strains,1),1);
for i=1:length(GAL1_strains)
    subplot(3,2,i);
    [f,gof]=fit(time_points',nanmean(GAL1_normLevels(:,:,i),2),'exp1');
    conf_intervals = confint(f);
    deg_upper(i) = -conf_intervals(1,2);
    deg_lower(i) = -conf_intervals(2,2);
    deg_rmse(i) = gof.rmse;
    
    p=plot(f,time_points,nanmean(GAL1_normLevels(:,:,i),2));
    hold on;
    errorbar(time_points,nanmean(GAL1_normLevels(:,:,i),2),nanstd(GAL1_normLevels(:,:,i),0,2),'.');
    p(1).DisplayName='GAL1 RNA';
    p(2).DisplayName=strcat('t_{1/2} = ',num2str(-log(2)/f.b));
    ylim([0 1.2]);
    xlabel('Time in Glucose (min)');
    ylabel('Relative Concentration');
    title(GAL1_strains{i});
end


%% Fit all datapoints

extended_timePoints = zeros(54,1);
for i=1:6
    for j=1:9
        extended_timePoints((j-1)*6 + i) = time_points(i);
    end
end


for j=0:2
    figure();
    for i=1:2
        subplot(1,2,i);
        idx = isnan(reshape(GAL1_normLevels(:,:,2*j+i),54,1));
        GAL1_levels = reshape(GAL1_normLevels(:,:,2*j+i),54,1);
        [f,gof]=fit(extended_timePoints(~idx),GAL1_levels(~idx),'exp1');
        
        p=plot(f,extended_timePoints,reshape(GAL1_normLevels(:,:,2*j+i),54,1));
        xlim([-5 65]);
        ylim([0 1.2]);
        p(1).DisplayName='GAL1 RNA';
        p(2).DisplayName=strcat('t_{1/2} = ',num2str(-log(2)/f.b));
        ylim([0 1.2]);
        xlabel('Time in Glucose (min)');
        ylabel('Relative Concentration');
        title(GAL1_strains{2*j+i});
    end
end


%%
deg_confIntsNew = struct;
deg_confIntsNew.textdata = {'LAS','HAS','LASset3','HASset3','LASbre1','HASbre1'};
deg_confIntsNew.lowerBounds = deg_lower(1:6);
deg_confIntsNew.upperBounds = deg_upper(1:6);
deg_confIntsNew.SD = deg_rmse(1:6);
save('deg_confIntsNew.mat','deg_confIntsNew');
