# Supplementary material for: Antisense transcription‐dependent chromatin signature modulates sense transcript dynamics
Source: Mol Syst Biol. 2018 Feb 12;14(2):e8007. doi: 10.15252/msb.20178007 (PMC5810148; doi:10.15252/msb.20178007)
Supplement: Supplementary file 3 — Code EV1 [file MSB-14-e8007-s003.zip › MSB-17-8007_ComputerCodeEV1/FISH_simulations/TB_README.txt.txt]

The following files simulate RNA production via a Gillespie algorithm to fit to raw RNA FISH data:

cuda_paramSearchSeparate.cu
calculate_metrics.h
cuda_gillespieReduced.h
cuda_randomFuncs.h
file_funcs.h
sample_params.h

The script must be first compiled for Nvidia GPU via the command:

nvcc cuda_paramSearchSeparate.cu -o cuda_paramSearchSeparate -O3
scripts are run as follows:

./cuda_paramSearchSeparate input_RNAFISH.txt output_filename.out

The following MATLAB and text files are used to analyse the output of the RNA FISH simulations in MATLAB:

degradation_confidenceIntervals.m
display_fitsDegradationCI.m

The following scripts displays quantitated Northern Blot data:

display_mRNAShudownAS.m
